# Supplementary material for: A Model of Exposure to Extreme Environmental Heat Uncovers the Human Transcriptome to Heat Stress
Source: Sci Rep. 2017 Aug 25;7:9429. doi: 10.1038/s41598-017-09819-5 (PMC5573409; doi:10.1038/s41598-017-09819-5)
Supplement: Supplementary file 2 — data set 2 [file 41598_2017_9819_MOESM2_ESM.xls]

## Sheet: Title page
A model of exposure to extreme environmental heat uncovers the human transcriptome to heat stress
Abderrezak Bouchama1,*, Mohammad Azhar Aziz2, Saeed Al Mahri1, Musa Nur Gabere3, Meshan Al Dlamy1, Sameer Mohammad1, Mashael Al Abbad4, Mohamed Hussein3
1King Abdullah International Medical Research Center/King Saud bin Abdulaziz University for Health Sciences, Experimental Medicine Department-MNGHA, Riyadh, 11426, Saudi Arabia 2King Abdullah International Medical Research Center/King Saud bin Abdulaziz University for Health Sciences, Colorectal Cancer Research Program-MNGHA, Riyadh, 11426, Saudi Arabia; 3King Abdullah International Medical Resea…

## Sheet: Supplementary Table 2
Supplementary Table 2. List of canonical pathways identified immediately after heat stress using a threshold of -log P value = 1.301 (p<0.05)
Ingenuity Canonical Pathways	-log(p-value)	Ratio	z-score	Molecules
Unfolded protein response	3.41	0.0926		INSIG1,HSPA1A/HSPA1B,CEBPD,CEBPB,NFE2L2
HMGB1 Signaling	3.05	0.0526	-2.646	HMGB1,RRAS2,RHOC,PIK3R1,IFNGR1,IRS2,TNFRSF1B
UVA-Induced MAPK Signaling	2.93	0.0588	-2.449	RRAS2,CASP3,TIPARP,PIK3R1,IRS2,PLCL2
NF-κB Signaling	2.93	0.0444	-2.121	RRAS2,PIK3R1,TGFBR3,PELI1,TNFAIP3,IRS2,TNFRSF1B,MAP3K3
Glioma Invasiveness Signaling	2.89	0.0714	-2.236	TIMP4,RRAS2,RHOC,PIK3R1,IRS2
p53 Signaling	2.74	0.0541	1	SCO2,JMY,PIK3R1,CSNK1D,IRS2,TP53BP2
JAK/Stat Signaling	2.57	0.0602	-2.236	RRAS2,PIK3R1,TYK2,IRS2,CEBPB
Natural Killer Cell Signaling	2.54	0.0492		RRAS2,KLRD1,PIK3R1,KLRB1,KLRC3,IRS2
Role of Tissue Factor in Cancer	2.54	0.0492		YES1,RRAS2,CASP3,GNA15,PIK3R1,IRS2
IL-6 Signaling	2.45	0.0472	-2.449	RRAS2,PIK3R1,IRS2,CEBPB,TNFRSF1B,IL18RAP
Integrin Signaling	2.4	0.0365	-1.414	MYL9,ITGAE,RRAS2,RHOC,PIK3R1,IRS2,ILKAP,CAPN7
Adipogenesis pathway	2.34	0.0448		NR1D2,CCNH,HDAC3,TXNIP,CEBPD,CEBPB
TR/RXR Activation	2.26	0.051		KLF9,HDAC3,PIK3R1,SLC16A2,IRS2
CNTF Signaling	2.22	0.0635	-2	RRAS2,PIK3R1,TYK2,IRS2
Cardiac Hypertrophy Signaling	2.22	0.034	-2.121	MYL9,RRAS2,GNA15,RHOC,PIK3R1,IRS2,PLCL2,MAP3K3
Glucocorticoid Receptor Signaling	2.21	0.0314		HMGB1,GTF2B,CCNH,RRAS2,PIK3R1,HSPA1A/HSPA1B,IRS2,CEBPB,TSC22D3
PAK Signaling	2.2	0.0495	-1.342	MYL9,RRAS2,CASP3,PIK3R1,IRS2
NRF2-mediated Oxidative Stress Response	2.15	0.0363	-2.236	USP14,RRAS2,PIK3R1,HERPUD1,IRS2,MAFF,NFE2L2
Production of Nitric Oxide and Reactive Oxygen Species in Macrophages	2.15	0.0363	-2.646	RHOC,PIK3R1,TYK2,IFNGR1,IRS2,TNFRSF1B,MAP3K3
Mouse Embryonic Stem Cell Pluripotency	2.12	0.0472	-2.236	ID1,RRAS2,PIK3R1,TYK2,IRS2
ILK Signaling	2.11	0.0357	0	MYL9,CASP3,RHOC,PIK3R1,IRS2,ILKAP,DSP
ErbB2-ErbB3 Signaling	2.08	0.058		RRAS2,PIK3R1,TYK2,IRS2
Myc Mediated Apoptosis Signaling	2.06	0.0571		RRAS2,CASP3,PIK3R1,IRS2
Amyotrophic Lateral Sclerosis Signaling	2.03	0.045		CASP3,PIK3R1,IRS2,CAPN7,RNF19A
Telomerase Signaling	2.03	0.045	-2	HDAC3,RRAS2,ETS2,PIK3R1,IRS2
Thrombin Signaling	2.03	0.0345	-1.633	MYL9,RRAS2,GNA15,RHOC,PIK3R1,IRS2,PLCL2
HGF Signaling	1.97	0.0435	-2	RRAS2,ETS2,PIK3R1,IRS2,MAP3K3
IL-15 Signaling	1.94	0.0526		RRAS2,PIK3R1,TYK2,IRS2
Lipoate Salvage and Modification	1.94	1		LIPT1
CXCR4 Signaling	1.91	0.0364	-1.342	MYL9,RRAS2,GNA15,RHOC,PIK3R1,IRS2
Sphingosine-1-phosphate Signaling	1.87	0.041	-1.342	CASP3,RHOC,PIK3R1,IRS2,PLCL2
Tec Kinase Signaling	1.85	0.0353	-2.236	YES1,GNA15,RHOC,PIK3R1,TYK2,IRS2
Granzyme B Signaling	1.85	0.125		CASP3,GZMB
Prolactin Signaling	1.81	0.0482		RRAS2,PIK3R1,IRS2,CEBPB
Type II Diabetes Mellitus Signaling	1.8	0.0394	0	PIK3R1,IRS2,CEBPB,TNFRSF1B,ACSL1
Superpathway of Inositol Phosphate Compounds	1.8	0.031		TMEM55B,PPP1R16B,PIK3R1,IRS2,ILKAP,PPP4R1,DUSP2
Estrogen Receptor Signaling	1.79	0.0391		GTF2B,CCNH,HDAC3,RRAS2,MED6
IL-17 Signaling	1.78	0.0471		RRAS2,PIK3R1,IRS2,CEBPB
HER-2 Signaling in Breast Cancer	1.73	0.0455		RRAS2,PIK3R1,IRS2,AREG
IL-4 Signaling	1.71	0.0449		RRAS2,PIK3R1,TYK2,IRS2
Apoptosis Signaling	1.71	0.0449	-1	RRAS2,CASP3,CAPN7,TNFRSF1B
CREB Signaling in Neurons	1.7	0.0326	-2	GTF2B,RRAS2,GNA15,PIK3R1,IRS2,PLCL2
PDGF Signaling	1.69	0.0444	-2	RRAS2,PIK3R1,TYK2,IRS2
3-phosphoinositide Biosynthesis	1.68	0.0323		PPP1R16B,PIK3R1,IRS2,ILKAP,PPP4R1,DUSP2
Acute Myeloid Leukemia Signaling	1.68	0.044		RRAS2,PIK3R1,IDH2,IRS2
Endothelin-1 Signaling	1.67	0.0321	-2.449	RRAS2,CASP3,GNA15,PIK3R1,IRS2,PLCL2
Huntington's Disease Signaling	1.66	0.029	0.447	HDAC3,CASP3,GNA15,PIK3R1,HSPA1A/HSPA1B,IRS2,CAPN7
Docosahexaenoic Acid (DHA) Signaling	1.66	0.0577		CASP3,PIK3R1,IRS2
Ceramide Signaling	1.65	0.043	0	RRAS2,PIK3R1,IRS2,TNFRSF1B
PPAR Signaling	1.65	0.043	1	RRAS2,TNFRSF1B,SCAND1,IL18RAP
Lipoate Biosynthesis and Incorporation II	1.64	0.5		LIPT1
FcγRIIB Signaling in B Lymphocytes	1.64	0.0566		RRAS2,PIK3R1,IRS2
Prostate Cancer Signaling	1.63	0.0426		RRAS2,PIK3R1,NKX3-1,IRS2
Colorectal Cancer Metastasis Signaling	1.61	0.0283	-1.89	RRAS2,CASP3,RHOC,PIK3R1,TYK2,IFNGR1,IRS2
Melanoma Signaling	1.59	0.0545		RRAS2,PIK3R1,IRS2
ErbB Signaling	1.57	0.0408		RRAS2,PIK3R1,IRS2,AREG
IL-8 Signaling	1.57	0.0305	-1.633	MYL9,RRAS2,CCND3,RHOC,PIK3R1,IRS2
Role of Macrophages, Fibroblasts and Endothelial Cells in Rheumatoid Arthritis	1.57	0.0259		RRAS2,PIK3R1,CEBPD,IRS2,PLCL2,CEBPB,TNFRSF1B,IL18RAP
FAK Signaling	1.56	0.0404		RRAS2,PIK3R1,IRS2,CAPN7
3-phosphoinositide Degradation	1.55	0.0338		TMEM55B,PPP1R16B,ILKAP,PPP4R1,DUSP2
D-myo-inositol-5-phosphate Metabolism	1.53	0.0336		TMEM55B,PPP1R16B,ILKAP,PPP4R1,DUSP2
Virus Entry via Endocytic Pathways	1.52	0.0392		RRAS2,PIK3R1,TFRC,IRS2
Tumoricidal Function of Hepatic Natural Killer Cells	1.51	0.0833		CASP3,GZMB
Role of JAK1, JAK2 and TYK2 in Interferon Signaling	1.51	0.0833		TYK2,IFNGR1
Chronic Myeloid Leukemia Signaling	1.49	0.0385		HDAC3,RRAS2,PIK3R1,IRS2
SAPK/JNK Signaling	1.49	0.0385	-2	RRAS2,PIK3R1,IRS2,MAP3K3
IGF-1 Signaling	1.47	0.0377		RRAS2,PIK3R1,IRS2,IGFBP7
Glioblastoma Multiforme Signaling	1.43	0.0314	-2.236	RRAS2,RHOC,PIK3R1,IRS2,PLCL2
T Cell Receptor Signaling	1.43	0.0367		RRAS2,PIK3R1,IRS2,CD8A
Endometrial Cancer Signaling	1.43	0.0469		RRAS2,PIK3R1,IRS2
IL-2 Signaling	1.43	0.0469		RRAS2,PIK3R1,IRS2
Type I Diabetes Mellitus Signaling	1.42	0.0364		CASP3,GZMB,IFNGR1,TNFRSF1B
Glioma Signaling	1.42	0.0364		RRAS2,PIK3R1,IDH2,IRS2
Thrombopoietin Signaling	1.41	0.0462		RRAS2,PIK3R1,IRS2
Paxillin Signaling	1.38	0.0354		ITGAE,RRAS2,PIK3R1,IRS2
Lymphotoxin β Receptor Signaling	1.38	0.0448		CASP3,PIK3R1,IRS2
TNFR2 Signaling	1.36	0.069		TNFAIP3,TNFRSF1B
Gap Junction Signaling	1.35	0.0298		RRAS2,PIK3R1,CSNK1D,IRS2,PLCL2
Arginine Degradation I (Arginase Pathway)	1.34	0.25		ARG1
Acetate Conversion to Acetyl-CoA	1.34	0.25		ACSL1
NGF Signaling	1.33	0.0342	-2	RRAS2,PIK3R1,IRS2,MAP3K3
Role of JAK1 and JAK3 in γc Cytokine Signaling	1.31	0.0423		RRAS2,PIK3R1,IRS2
PTEN Signaling	1.31	0.0336		RRAS2,CASP3,PIK3R1,TGFBR3

## Sheet: Supplementary Table 3
Supplementary Table 3. List of canonical pathways identified 1 hour after heat stress using a threshold of -log P value=1.301 (p<0.05)
Ingenuity Canonical Pathways	-log(p-value)	Ratio	z-score	Molecules
Oxidative Phosphorylation	12.6	0.275		ATP5D,COX5B,COX8A,ATP5L,NDUFA1,NDUFA2,NDUFB10,NDUFB9,NDUFA5,ATP5J2,NDUFS6,NDUFAB1,ATP5I,COX4I1,ATP5G2,NDUFV1,COX6B1,NDUFB4,NDUFS7,NDUFA13,NDUFS5,ATP5C1,ATP5B,NDUFS8,NDUFA6,NDUFB7,COX7A2,COX5A,NDUFA12,NDUFS3
EIF2 Signaling	11.3	0.201	-4.123	RPL11,EIF2AK4,RAF1,PIK3R1,RPL22L1,RPLP2,EIF4A2,RPL14,PPP1CC,EIF1,EIF3B,EIF4G2,EIF3D,UBA52,EIF5,EIF3A,IRS2,RPL36,RPS3,PPP1CA,RPS24,RPS19,RPL4,EIF3H,AGO2,RPL23,RPS21,RPL37A,FAU,EIF3G,RPL8,RPS16,RRAS2,PPP1R15A,EIF3I,EIF3L,RPL13A,EIF3K,RPL38
Mitochondrial Dysfunction	10.5	0.205		ATP5D,PRDX5,COX5B,COX8A,ATP5L,NDUFA1,NDUFA2,NDUFB10,NDUFB9,NDUFA5,SOD2,NDUFS6,ATP5J2,GPX4,NDUFAB1,ATP5I,COX4I1,ATP5G2,NDUFV1,COX6B1,NDUFB4,CASP3,NDUFS7,NDUFA13,NDUFS5,FIS1,ATP5C1,NDUFS8,ATP5B,NDUFA6,NDUFB7,COX5A,COX7A2,NDUFA12,NDUFS3
Protein Ubiquitination Pathway	9.27	0.165		PSMB3,B2M,USP14,HLA-A,PSMA7,HLA-B,HSPB8,SKP1,TAP1,PSMC5,USP3,USP8,USP7,HSP90AB1,STUB1,USP16,PSMA3,DNAJB1,DNAJC22,BIRC3,HSPB6,PSMB4,PSMB9,UBB,USP15,PSMD13,PSMA1,PSMD3,UBE2L6,PSMD8,UBE2G2,PSMB7,PSME1,HLA-C,USP22,PSMD12,HSPB11,PSMB1,PSMD4,PSMC3,DNAJC7,UBE2E1
Antigen Presentation Pathway	8.19	0.378		B2M,PSMB9,HLA-A,PDIA3,HLA-B,TAP1,HLA-DRB1,HLA-DMA,HLA-C,HLA-DRA,HLA-F,HLA-DPB1,HLA-E,HLA-DPA1
Regulation of eIF4 and p70S6K Signaling	5.01	0.153	-0.816	RPS19,RAF1,EIF3H,PPP2CA,PIK3R1,AGO2,RPS21,EIF4A2,FAU,EIF3G,RRAS2,EIF1,RPS16,EIF4G2,EIF3B,EIF3D,EIF3I,EIF3A,PPP2R5C,IRS2,RPS3,EIF3L,EIF3K,RPS24
mTOR Signaling	4.58	0.136	-2.111	PPP2CA,PIK3R1,EIF4A2,HIF1A,EIF3B,EIF4G2,EIF3D,EIF3A,IRS2,PPP2R5C,RPS3,RPS24,RPS19,DDIT4,EIF3H,RHOC,RPS21,FAU,EIF3G,DGKZ,RRAS2,RPS16,PRKCD,EIF3I,FNBP1,EIF3L,EIF3K
Crosstalk between Dendritic Cells and Natural Killer Cells	4.4	0.18		TYROBP,HLA-A,KLRD1,HLA-B,LTB,ITGAL,HLA-DRB1,CAMK2A,HLA-C,ICAM3,HLA-DRA,TNFRSF1B,HLA-F,MICA,HLA-E,CCR7
OX40 Signaling Pathway	4.4	0.18	1.342	B2M,CD247,HLA-A,NFKBIE,HLA-B,CD3D,HLA-DRB1,JUN,NFKBIA,HLA-DMA,HLA-C,HLA-DRA,HLA-F,HLA-DPB1,HLA-E,HLA-DPA1
Type I Diabetes Mellitus Signaling	4.31	0.164	-1.897	CD247,CASP3,GZMB,HLA-A,NFKBIE,HLA-B,IFNGR2,MAP3K5,CD3D,IRF1,HLA-DRB1,NFKBIA,HLA-C,HLA-DMA,HLA-DRA,TNFRSF1B,HLA-F,HLA-E
Cdc42 Signaling	4.1	0.138	-0.905	CD247,B2M,RAF1,MYL6,ARPC1B,HLA-A,HLA-B,FGD1,CD3D,MYL9,HLA-DRB1,JUN,HLA-C,HLA-DMA,ARPC2,ARHGEF6,HLA-DRA,HLA-F,HLA-DPB1,HLA-E,MYL12B,HLA-DPA1,ITK
phagosome maturation	3.69	0.139		M6PR,B2M,TUBB4B,LPO,PRDX5,HLA-A,TCIRG1,HLA-B,TUBB2A,TUBA4A,DYNLT1,TAP1,CTSA,HLA-DRB1,ATP6V1F,ATP6AP1L,HLA-C,HLA-DRA,VPS37B,LAMP1
Cytotoxic T Lymphocyte-mediated Apoptosis of Target Cells	3.47	0.25	0	B2M,CD247,CASP3,HLA-A,HLA-C,GZMB,HLA-B,CD3D
Nur77 Signaling in T Lymphocytes	3.35	0.186		CD247,HLA-DRB1,CASP3,HLA-A,HLA-DMA,HLA-DRA,HDAC1,HLA-B,RXRA,CD3D,MAP3K3
PKCθ Signaling in T Lymphocytes	3.28	0.136	-3.5	CD247,HLA-A,NFKBIE,PIK3R1,HLA-B,MAP3K5,CD3D,LCK,RRAS2,HLA-DRB1,CAMK2A,NFKBIA,JUN,HLA-DMA,HLA-DRA,MAP3K8,IRS2,MAP3K3
Interferon Signaling	3.1	0.222	-2.828	TYK2,IFNGR2,BAX,TAP1,IFITM2,IRF1,IFITM1,ISG15
TNFR2 Signaling	3	0.241	-1.633	JUN,NFKBIA,NFKBIE,TNFAIP3,TBK1,TNFRSF1B,BIRC3
Systemic Lupus Erythematosus Signaling	2.94	0.111		CD247,PRPF19,SNRPB,HLA-A,PIK3R1,HLA-B,CD3D,LSM14A,PRPF18,LCK,RRAS2,PPIH,JUN,HLA-C,PRPF4B,SNRNP70,LYN,SNRNP200,C8B,IRS2,LSM7,SNU13,HLA-F,HNRNPC,HLA-E
Calcium-induced T Lymphocyte Apoptosis	2.92	0.167	-3.162	CD247,LCK,HLA-DRB1,HLA-A,HLA-DMA,PRKCD,HLA-DRA,HDAC1,HLA-B,CAPN2,CD3D
Autoimmune Thyroid Disease Signaling	2.92	0.191		HLA-DRB1,HLA-A,HLA-C,GZMB,HLA-DMA,HLA-DRA,HLA-B,HLA-F,HLA-E
Graft-versus-Host Disease Signaling	2.85	0.188		HLA-DRB1,HLA-A,HLA-C,GZMB,HLA-DMA,HLA-DRA,HLA-B,HLA-F,HLA-E
NRF2-mediated Oxidative Stress Response	2.8	0.114	-3.606	RAF1,UBB,USP14,PPIB,PIK3R1,NQO2,HSPB8,HERPUD1,SOD1,MAP3K5,MAFF,FTL,JUN,SOD2,ERP29,RRAS2,PRKCD,IRS2,DNAJB1,TXN,GSTP1,DNAJC7
Production of Nitric Oxide and Reactive Oxygen Species in Macrophages	2.8	0.114	-2.558	RHOC,PPP2CA,NFKBIE,PIK3R1,TYK2,IFNGR2,MAP3K5,IRF1,TLR2,PPP1CC,NFKBIA,JUN,PRKCD,CYBA,PPP2R5C,IRS2,MAP3K8,TNFRSF1B,PPP1CA,MAP3K3,FNBP1,APOD
Tumoricidal Function of Hepatic Natural Killer Cells	2.72	0.25	-2	M6PR,CASP3,GZMB,SRGN,BAX,ITGAL
Role of NFAT in Regulation of the Immune Response	2.68	0.114	-4	CD247,RAF1,HLA-A,NFKBIE,PIK3R1,HLA-B,CSNK1D,CD3D,GNB1,LCK,RRAS2,JUN,HLA-DRB1,NFKBIA,GNA15,HLA-DMA,HLA-DRA,GNB2,LYN,IRS2,ITK
RhoGDI Signaling	2.67	0.116	2.668	WASF2,MYL6,CDH18,ARPC1B,RHOC,GNB1,MYL9,DGKZ,GNA15,ARHGAP9,ARPC2,EZR,ARHGEF6,CDH10,GNB2,CD44,ARHGEF18,FNBP1,PI4KA,MYL12B
Allograft Rejection Signaling	2.54	0.143		B2M,HLA-DRB1,HLA-A,HLA-C,GZMB,HLA-DMA,HLA-DRA,HLA-B,HLA-F,HLA-DPB1,HLA-E,HLA-DPA1
CD28 Signaling in T Helper Cells	2.48	0.122	-2.646	CD247,ARPC1B,HLA-A,PIK3R1,NFKBIE,HLA-B,CD3D,LCK,HLA-DRB1,NFKBIA,JUN,HLA-DMA,ARPC2,HLA-DRA,IRS2,ITK
Hypoxia Signaling in the Cardiovascular System	2.44	0.154	-2	UBE2G2,P4HB,JUN,NFKBIA,HSP90AB1,NFKBIE,CSNK1D,HIF1A,UBE2L6,UBE2E1
ILK Signaling	2.38	0.107	-1.606	MYH9,MYL6,CASP3,RHOC,PPP2CA,PIK3R1,VIM,HIF1A,MYL9,NCK2,ITGB2,JUN,FLNA,ARHGEF6,PPP2R5C,IRS2,ILKAP,TMSB10/TMSB4X,FNBP1,DSP,NACA
Telomerase Signaling	2.37	0.126	-2.111	ETS1,RAF1,PPP2CA,PIK3R1,TERF2IP,HDAC1,ELF1,ELF4,HDAC3,RRAS2,HSP90AB1,ETS2,PPP2R5C,IRS2
Granzyme A Signaling	2.34	0.25		GZMA,ANP32A,SET,NME1,H1FX
Apoptosis Signaling	2.33	0.135	-1.155	RAF1,RRAS2,NFKBIA,CASP3,NFKBIE,CAPN2,BAX,MAP3K5,CAPN7,TNFRSF1B,BIRC3,MCL1
tRNA Charging	2.22	0.179		WARS,IARS2,KARS,HARS,HARS2,MARS,QARS
Death Receptor Signaling	2.22	0.13	-1.155	NFKBIA,CASP3,TIPARP,NFKBIE,ZC3HAV1,PARP8,TBK1,MAP3K5,CFLAR,TNFRSF1B,BIRC3,PARP14
Induction of Apoptosis by HIV1	2.17	0.15		SLC25A6,NFKBIA,CASP3,CXCR4,NFKBIE,BAX,MAP3K5,TNFRSF1B,BIRC3
Caveolar-mediated Endocytosis Signaling	2.16	0.141		B2M,ITGAE,ITGB2,ITGAM,FLNA,HLA-A,HLA-C,HLA-B,ITGAL,DYRK3
Assembly of RNA Polymerase II Complex	2.16	0.16		POLR2G,TAF9,TAF11,GTF2B,CCNH,POLR2J,ERCC2,TAF13
CD27 Signaling in Lymphocytes	2.05	0.154	-0.447	SIVA1,JUN,NFKBIA,CASP3,NFKBIE,MAP3K8,MAP3K5,MAP3K3
T Cell Receptor Signaling	2.03	0.119		CD247,RAF1,LCK,RRAS2,JUN,TXK,NFKBIA,PAG1,PIK3R1,IRS2,CD8A,CD3D,ITK
Diphthamide Biosynthesis	2.03	0.667		EEF2,DPH5
Tetrahydrobiopterin Biosynthesis I	2.03	0.667		GCH1,PTS
Tetrahydrobiopterin Biosynthesis II	2.03	0.667		GCH1,PTS
NF-κB Activation by Viruses	2.01	0.128		ITGB2,RAF1,LCK,RRAS2,NFKBIA,PRKCD,PIK3R1,NFKBIE,IRS2,ITGAL,TNFRSF14
iCOS-iCOSL Signaling in T Helper Cells	2.01	0.115	-2.53	CD247,LCK,NFKBIA,CAMK2A,HLA-DRB1,HLA-A,HLA-DMA,PIK3R1,NFKBIE,HLA-B,HLA-DRA,IRS2,CD3D,ITK
p53 Signaling	1.97	0.117	0.632	SCO2,PMAIP1,JUN,JMY,PIK3R1,PLAGL1,HDAC1,CSNK1D,IRS2,HIF1A,BAX,GML,TP53BP2
CTLA4 Signaling in Cytotoxic T Lymphocytes	1.97	0.121		B2M,CD247,LCK,PPP2CA,HLA-A,HLA-C,PIK3R1,HLA-B,IRS2,PPP2R5C,CD8A,CD3D
PI3K/AKT Signaling	1.95	0.113	-0.277	RAF1,CDC37,PPP2CA,PIK3R1,NFKBIE,TYK2,INPPL1,MAP3K5,NFKBIA,RRAS2,HSP90AB1,MAP3K8,PPP2R5C,MCL1
Communication between Innate and Adaptive Immune Cells	1.91	0.124		TLR2,B2M,HLA-DRB1,HLA-A,HLA-C,HLA-DRA,HLA-B,HLA-F,CD8A,CCR7,HLA-E
Dendritic Cell Maturation	1.9	0.1	-3.9	B2M,TYROBP,PDIA3,HLA-A,NFKBIE,PIK3R1,HLA-B,LTB,PLCL2,TLR2,HLA-DRB1,NFKBIA,DDR2,HLA-C,HLA-DMA,HLA-DRA,IRS2,TNFRSF1B,CCR7
IL-17A Signaling in Fibroblasts	1.87	0.171		JUN,NFKBIA,NFKBIE,CEBPD,CEBPB,NFKBIZ
Virus Entry via Endocytic Pathways	1.87	0.118		B2M,ITGB2,RRAS2,FLNA,HLA-A,HLA-C,PRKCD,PIK3R1,HLA-B,TFRC,IRS2,ITGAL
HGF Signaling	1.85	0.113	-3	ETS1,ELF4,RAF1,RRAS2,JUN,ETS2,PRKCD,PIK3R1,MAP3K8,IRS2,MAP3K5,MAP3K3,ELF1
Integrin Signaling	1.85	0.0959	-2.4	RAF1,ARPC1B,RHOC,ARF1,PIK3R1,ITGAL,ITGAE,MYL9,NCK2,ITGB2,ARF6,RRAS2,ITGAM,ARF5,ARPC2,ILKAP,IRS2,CAPN2,CAPN7,FNBP1,MYL12B
NF-κB Signaling	1.83	0.1	-1.886	RAF1,NFKBIE,TGFBR3,PIK3R1,HDAC1,TNFAIP3,TBK1,IGF2R,TLR2,TNIP1,LCK,RRAS2,NFKBIA,PELI1,MAP3K8,IRS2,TNFRSF1B,MAP3K3
14-3-3-mediated Signaling	1.78	0.108		RAF1,TUBB4B,PDIA3,PIK3R1,TUBB2A,TUBA4A,VIM,PLCL2,BAX,MAP3K5,RRAS2,JUN,PRKCD,IRS2
PPAR Signaling	1.77	0.118	2.111	RAF1,STAT5A,JUN,RRAS2,NFKBIA,HSP90AB1,NFKBIE,TNFRSF1B,RXRA,SCAND1,IL18RAP
PEDF Signaling	1.67	0.119	-0.707	RAF1,HNF1B,SOD2,RRAS2,NFKBIA,WASF2,PIK3R1,NFKBIE,IRS2,CFLAR
Retinoic acid Mediated Apoptosis Signaling	1.65	0.131	-1.89	CASP3,TIPARP,ZC3HAV1,PARP8,CFLAR,RXRA,IRF1,PARP14
Natural Killer Cell Signaling	1.65	0.107		CD247,RAF1,LCK,RRAS2,TYROBP,KLRD1,PRKCD,PIK3R1,KLRB1,KLRC3,IRS2,INPPL1,HCST
T Helper Cell Differentiation	1.64	0.123		HLA-DRB1,HLA-A,HLA-DMA,HLA-DRA,HLA-B,IL10RA,IFNGR2,TNFRSF1B,TBX21
Activation of IRF by Cytosolic Pattern Recognition Receptors	1.62	0.129	-0.707	IRF7,JUN,NFKBIA,PPIB,NFKBIE,TBK1,PIN1,ISG15
DNA Methylation and Transcriptional Repression Signaling	1.61	0.2		HDAC1,RBBP7,ARID4B,DNMT1
CXCR4 Signaling	1.57	0.097	-3.207	RAF1,MYL6,RHOC,CXCR4,PIK3R1,MYL9,GNB1,JUN,RRAS2,GNA15,PRKCD,GNB2,LYN,IRS2,FNBP1,MYL12B
CMP-N-acetylneuraminate Biosynthesis I (Eukaryotes)	1.54	0.4		GNE,NANS
IL-4 Signaling	1.52	0.112		RRAS2,HLA-DRB1,HLA-A,HLA-DMA,PIK3R1,HLA-DRA,HLA-B,TYK2,IRS2,INPPL1
UVA-Induced MAPK Signaling	1.51	0.108	-3.162	JUN,RRAS2,CASP3,TIPARP,PDIA3,PIK3R1,ZC3HAV1,PARP8,IRS2,PLCL2,PARP14
Estrogen Receptor Signaling	1.5	0.102		TAF9,RAF1,TAF11,CCNH,POLR2J,MED6,ERCC2,TAF13,POLR2G,GTF2B,RRAS2,HDAC3,H3F3A/H3F3B
Leukocyte Extravasation Signaling	1.49	0.0905	-3.5	CD99,CLDN10,MYL6,CXCR4,PIK3R1,ITGAL,ITGB2,TIMP4,TXK,ITGAM,ARHGAP9,ICAM3,TIMP1,EZR,PRKCD,CYBA,CD44,IRS2,ITK
Cyclins and Cell Cycle Regulation	1.48	0.115	0.447	RAF1,CCNH,CDKN2D,HDAC3,CCND3,PPP2CA,HDAC1,PPP2R5C,SKP1
IL-8 Signaling	1.48	0.0914	-3	RAF1,RHOC,PIK3R1,BAX,GNB1,MYL9,RAB11FIP2,ITGB2,JUN,ITGAM,RRAS2,CCND3,PRKCD,GNB2,IRS2,FNBP1,LASP1,MYL12B
Polyamine Regulation in Colon Cancer	1.47	0.182		PSME1,MXD1,SAT2,OAZ1
Gα12/13 Signaling	1.46	0.1	-2.714	MYL9,RAF1,JUN,RRAS2,NFKBIA,CDH18,MYL6,PIK3R1,NFKBIE,CDH10,IRS2,MAP3K5,MYL12B
Erythropoietin Signaling	1.45	0.114		RAF1,STAT5A,JUN,RRAS2,NFKBIA,PRKCD,PIK3R1,NFKBIE,IRS2
iNOS Signaling	1.42	0.136		JUN,NFKBIA,NFKBIE,TYK2,IFNGR2,IRF1
Salvage Pathways of Pyrimidine Ribonucleotides	1.4	0.108		UPRT,PRKX,NME1,PRKCD,PRPF4B,UPP1,CSNK1D,MAPK6,CMPK1,MAP3K8
Pentose Phosphate Pathway (Non-oxidative Branch)	1.38	0.333		TALDO1,RPIA
Oncostatin M Signaling	1.37	0.147	-2.236	MT2A,STAT5A,RAF1,RRAS2,TYK2
fMLP Signaling in Neutrophils	1.36	0.0992	-1.897	GNB1,RAF1,RRAS2,NFKBIA,ARPC1B,PRKCD,ARPC2,PIK3R1,NFKBIE,GNB2,IRS2,FPR1
Signaling by Rho Family GTPases	1.35	0.085	-2.828	RAF1,MYL6,CDH18,ARPC1B,RHOC,PIK3R1,VIM,GNB1,MYL9,JUN,GNA15,EZR,ARPC2,ARHGEF6,CDH10,GNB2,IRS2,ARHGEF18,FNBP1,PI4KA,MYL12B
Glioma Invasiveness Signaling	1.34	0.114	-2.121	TIMP4,RRAS2,TIMP1,RHOC,PIK3R1,CD44,IRS2,FNBP1
Prolactin Signaling	1.33	0.108	-2.828	RAF1,STAT5A,JUN,RRAS2,PRKCD,PIK3R1,IRS2,CEBPB,IRF1
B Cell Development	1.33	0.143		HLA-DRB1,HLA-A,HLA-DMA,HLA-DRA,HLA-B
Nucleotide Excision Repair Pathway	1.33	0.143		POLR2G,CCNH,POLR2J,ERCC2,RAD23B

## Sheet: Supplementary Table 4
Supplementary Table 4. List of differentially expressed genes associated with Mitochondrial Dysfunction pathway
Symbol	Entrez Gene Name	Exp Fold Change	Exp p-value
ATP5B	ATP synthase, H+ transporting, mitochondrial F1 complex, beta polypeptide	-1.794	0.0157
ATP5C1	ATP synthase, H+ transporting, mitochondrial F1 complex, gamma polypeptide 1	-1.896	0.028
ATP5D	ATP synthase, H+ transporting, mitochondrial F1 complex, delta subunit	-1.605	0.00873
ATP5G2	ATP synthase, H+ transporting, mitochondrial Fo complex subunit C2 (subunit 9)	-2.343	0.0109
ATP5I	ATP synthase, H+ transporting, mitochondrial Fo complex subunit E	-1.65	0.0331
ATP5J2	ATP synthase, H+ transporting, mitochondrial Fo complex subunit F2	-2.323	0.0108
ATP5L	ATP synthase, H+ transporting, mitochondrial Fo complex subunit G	-1.708	0.0351
CASP3	caspase 3	-1.866	0.0118
COX4I1	cytochrome c oxidase subunit 4I1	-1.93	0.0259
COX5A	cytochrome c oxidase subunit 5A	-2.341	0.0158
COX5B	cytochrome c oxidase subunit 5B	-2.016	0.014
COX6B1	cytochrome c oxidase subunit 6B1	-1.493	0.0307
COX7A2	cytochrome c oxidase subunit 7A2	-2.277	0.0288
COX8A	cytochrome c oxidase subunit 8A	-1.731	0.0131
FIS1	fission, mitochondrial 1	-1.794	0.000618
GPX4	glutathione peroxidase 4	-1.562	0.0251
NDUFA1	NADH:ubiquinone oxidoreductase subunit A1	-1.756	0.021
NDUFA2	NADH:ubiquinone oxidoreductase subunit A2	-1.66	0.012
NDUFA5	NADH:ubiquinone oxidoreductase subunit A5	-2.315	0.0284
NDUFA6	NADH:ubiquinone oxidoreductase subunit A6	-1.833	0.0113
NDUFA12	NADH:ubiquinone oxidoreductase subunit A12	-2.161	0.01
NDUFA13	NADH:ubiquinone oxidoreductase subunit A13	-2.117	0.0238
NDUFAB1	NADH:ubiquinone oxidoreductase subunit AB1	-2.136	0.0342
NDUFB4	NADH:ubiquinone oxidoreductase subunit B4	-1.755	0.0181
NDUFB7	NADH:ubiquinone oxidoreductase subunit B7	-2.495	0.0122
NDUFB9	NADH:ubiquinone oxidoreductase subunit B9	-2.273	0.0193
NDUFB10	NADH:ubiquinone oxidoreductase subunit B10	-1.825	0.0255
NDUFS3	NADH:ubiquinone oxidoreductase core subunit S3	-1.698	0.0293
NDUFS5	NADH:ubiquinone oxidoreductase subunit S5	-2.115	0.0168
NDUFS6	NADH:ubiquinone oxidoreductase subunit S6	-1.721	0.0275
NDUFS7	NADH:ubiquinone oxidoreductase core subunit S7	-2.161	0.00298
NDUFS8	NADH:ubiquinone oxidoreductase core subunit S8	-1.754	0.00246
NDUFV1	NADH:ubiquinone oxidoreductase core subunit V1	-2.041	0.00679
PRDX5	peroxiredoxin 5	-3.021	0.00828
SOD2	superoxide dismutase 2, mitochondrial	-1.997	0.00513

## Sheet: Supplementary Table 5
Supplementary Table 5. List of differentially expressed genes associated with Protein ubiquitination pathway
Symbol	Entrez Gene Name	Exp Fold Change	Exp p-value
B2M	beta-2-microglobulin	-1.62	0.0341
BIRC3	baculoviral IAP repeat containing 3	-1.781	0.0259
DNAJB1	DnaJ heat shock protein family (Hsp40) member B1	-1.801	0.00842
DNAJC7	DnaJ heat shock protein family (Hsp40) member C7	-1.88	0.0129
DNAJC22	DnaJ heat shock protein family (Hsp40) member C22	1.532	0.0139
HLA-A	major histocompatibility complex, class I, A	-1.672	0.0234
HLA-B	major histocompatibility complex, class I, B	-2.016	0.0258
HLA-C	major histocompatibility complex, class I, C	-1.727	0.0307
HSP90AB1	heat shock protein 90 alpha family class B member 1	-1.672	0.0334
HSPB6	heat shock protein family B (small) member 6	1.741	0.00655
HSPB8	heat shock protein family B (small) member 8	1.499	0.00724
HSPB11	heat shock protein family B (small) member 11	-1.636	0.0209
PSMA1	proteasome subunit alpha 1	-1.839	0.0317
PSMA3	proteasome subunit alpha 3	-2.108	0.0188
PSMA7	proteasome subunit alpha 7	-1.841	0.0166
PSMB1	proteasome subunit beta 1	-1.997	0.0438
PSMB3	proteasome subunit beta 3	-2.176	0.0153
PSMB4	proteasome subunit beta 4	-2.093	0.0298
PSMB7	proteasome subunit beta 7	-1.793	0.0176
PSMB9	proteasome subunit beta 9	-2.594	0.0105
PSMC3	proteasome 26S subunit, ATPase 3	-1.539	0.00387
PSMC5	proteasome 26S subunit, ATPase 5	-1.852	0.015
PSMD3	proteasome 26S subunit, non-ATPase 3	-1.588	0.00281
PSMD4	proteasome 26S subunit, non-ATPase 4	-2.135	0.0169
PSMD8	proteasome 26S subunit, non-ATPase 8	-1.961	0.00592
PSMD12	proteasome 26S subunit, non-ATPase 12	-1.706	0.0398
PSMD13	proteasome 26S subunit, non-ATPase 13	-2.111	0.0067
PSME1	proteasome activator subunit 1	-2.107	0.0115
SKP1	S-phase kinase-associated protein 1	-1.907	0.011
STUB1	STIP1 homology and U-box containing protein 1	-1.573	0.0251
TAP1	transporter 1, ATP binding cassette subfamily B member	-1.821	0.0144
UBB	ubiquitin B	-2.057	0.0372
UBE2E1	ubiquitin conjugating enzyme E2 E1	-2.751	0.0199
UBE2G2	ubiquitin conjugating enzyme E2 G2	-1.773	0.0134
UBE2L6	ubiquitin conjugating enzyme E2 L6	-1.434	0.0291
USP3	ubiquitin specific peptidase 3	-1.704	0.0404
USP7	ubiquitin specific peptidase 7 (herpes virus-associated)	-1.644	0.0163
USP8	ubiquitin specific peptidase 8	-2.001	0.00556
USP14	ubiquitin specific peptidase 14	-1.714	0.0208
USP15	ubiquitin specific peptidase 15	-1.492	0.0258
USP16	ubiquitin specific peptidase 16	-1.734	0.0363
USP22	ubiquitin specific peptidase 22	-1.79	0.0359

## Sheet: Supplementary Table 7
Supplementary Table 7. List of all upstream regulators identified immediately after heatstress using a threshold of -log P value = 1.301 (p<0.05)
Upstream Regulator	Molecule Type	Predicted Activation State	Activation z-score	p-value of overlap	Target molecules in dataset
PGR	ligand-dependent nuclear receptor	Inhibited	-2.702	4.53e-08	ACSL1,AREG,BTG1,CCND3,CEBPB,CEBPD,FAM49A,ID1,IRS2,KLF9,PFKFB3,RAB9A,RHOC,TBC1D8,TIPARP,TSC22D3
CD3	complex	Activated	2.515	3.72e-07	APBA1,BTG1,CASP3,CCND3,CCNH,CD8A,DUSP2,EGR3,ETS2,GTPBP4,GZMB,HSPA1A/HSPA1B,IFNGR1,MICA,NFE2L2,NLRP1,PSMD12,RHOC,SEC14L1,SUSD6,TFRC,TNFAIP3,YES1
PTEN	phosphatase		1.455	1.34e-06	ACSL1,ARG1,BTG1,CCND3,CEBPB,G0S2,HSPA1A/HSPA1B,IDH2,IDI1,IRS2,NDUFS3,NKX3-1,NR4A2,PFKFB3,PIK3R1,RNASEH1,TP53BP2,TSC22D3
IFNG	cytokine		-1.282	2.06e-06	ABCA6,ARAP2,ARG1,BTG1,CASP3,CD63,CEBPB,CEBPD,DHX9,EGR3,ETS2,GUSB,GZMB,HMGB1,HSPA1A/HSPA1B,ID1,IDI1,IFNGR1,IL18RAP,IRS2,MAFF,MICA,PELI1,PPIA,RUNX3,SLC3A1,TACR2,TFRC,TGFBR3,THEMIS2,TIMP4,TNFRSF1B,TSC22D3
CSF3	cytokine		1.492	2.1e-06	ARG1,CCND3,CEBPB,EGR3,FGFBP2,GNLY,GZMB,GZMH,TFRC,TNFAIP3,TNFRSF1B
IL2	cytokine	Inhibited	-3.62	2.4e-06	AREG,CASP3,CCND3,CD160,CD8A,DUSP2,GZMB,HEMGN,HSPA1A/HSPA1B,IDI1,IFNGR1,IL18RAP,ITGAE,KLRB1,KLRD1,PELI1,RHOC,RRAS2,STAM,TNFRSF1B
CD28	transmembrane receptor	Activated	2.035	3.42e-06	BTG1,CASP3,CBLB,CCND3,GTPBP4,GZMB,HSPA1A/HSPA1B,IFNGR1,MICA,PSMD12,RHOC,SUSD6,TFRC,TNFAIP3,TNFRSF1B
TNF	cytokine		-1.361	3.43e-05	ACSL1,ARG1,BTG1,CASP3,CCND3,CEBPB,CEBPD,DUSP2,G0S2,GUSB,HLA-J,HMGB1,HSPA1A/HSPA1B,ID1,IDH2,IFNGR1,INSIG1,IRS2,JARID2,L3MBTL3,MAFF,MICA,NFE2L2,NINJ1,NR4A2,RNF125,SCO2,SLC16A2,TBC1D8,TFRC,TIMP4,TNFAIP3,TNFRSF1B,TSC22D3,TXNIP,TYK2
IL15	cytokine	Inhibited	-2.779	4.43e-05	APBA1,BTG1,CASP3,CCND3,CD160,CD8A,GNLY,GZMB,IL18RAP,KLRB1,KLRD1,MICA,TFRC,YES1
IL1B	cytokine	Inhibited	-2.489	4.64e-05	ARG1,CASP3,CEBPB,CEBPD,DDIT4,ETS2,G0S2,GUSB,HMGB1,HSPA1A/HSPA1B,IFNGR1,IL18RAP,IRS2,KLRB1,NFE2L2,NR4A2,PTGDS,SLC3A1,TIMP4,TNFAIP3,TNFRSF1B,TSC22D3,TXNIP
CD40LG	cytokine		-0.853	6.61e-05	BTG1,CCND3,CD63,CD8A,DUSP2,G0S2,GZMB,HSPA1A/HSPA1B,NINJ1,RAB9A,RUNX3,SAMSN1,TFRC,TNFAIP3
TP53	transcription regulator		-1.742	8.73e-05	ARAP2,AREG,BTG1,CASP3,CCND3,CEBPB,CSNK1D,DDIT4,DUSP2,EGR3,FSTL1,HDAC3,HMGB1,HSPA1A/HSPA1B,ID1,IDH2,IGFBP7,MYL9,NINJ1,PFKFB3,PIK3R1,POLR3E,PPM1B,PSMD12,PTGDS,SCO2,TNFRSF1B,TP53BP2,TSC22D3,USP14,YES1
ITK	kinase	Inhibited	-2.103	0.000228	IFNGR1,IL18RAP,KLRB1,KLRD1,MYO1F,PREX1
EPO	cytokine			0.000257	BTG1,CASP3,CCND3,DCTN6,DYRK3,HMGB1,PLCL2,SAMSN1,TFRC,TSC22D3,TXNIP
SATB1	transcription regulator		1.58	0.000403	CD8A,IL18RAP,NFE2L2,NR4A2,P2RY8,TMEM2,TSC22D3,VPS37B
IL10	cytokine		-1.184	0.00041	ABCA6,ARAP2,ARG1,CASP3,CCND3,ETS2,GZMB,ITGAE,KLRD1,TFRC,TNFRSF1B,TSC22D3
CEBPA	transcription regulator		0.308	0.000569	ACSL1,ARG1,BTG1,CEBPB,CEBPD,CELA2A,G0S2,ID1,IRS2,NR4A2,RUNX3,TIMP4,TSC22D3
TGFB1	growth factor		-1.773	0.000608	AREG,ARG1,BTG1,CASP3,CCND3,CEBPB,DDIT4,DSP,EGR3,GUSB,GZMB,HSPA1A/HSPA1B,ID1,IDI1,IGFBP7,ITGAE,KLF9,KLRB1,KLRD1,KPNA3,MXI1,NR4A2,PTGDS,RAB9A,RHOC,RUNX3,TFRC,TGFBR3,TNFAIP3,TSC22D3,TXNIP,ZFP36L2
FAS	transmembrane receptor			0.000654	AIM1,ARAP2,CASP3,CEBPD,DYRK3,NLRP1,NR4A2,PLCL2,TFRC,TNFAIP3,TNFRSF1B,TYK2
IL5	cytokine	Inhibited	-2.355	0.000909	AREG,CCND3,CCNH,CD63,EGR3,IDI1,KLHDC2,RAB21,RRAS2,YES1
LDL	complex		-1.982	0.000978	DUSP2,EGR3,G0S2,INSIG1,NR4A2,RNASEH1,TGFBR3,TNFAIP3,YES1
NUPR1	transcription regulator	Inhibited	-2.673	0.0011	AREG,BTG1,CD63,CEBPB,IRS2,JOSD1,NR1D2,PFKFB3,PIK3R1,RILPL2,SLC16A6,TMEM167B,TP53BP2,ZFAND2A
CREM	transcription regulator		-1.091	0.00115	CD8A,CEBPB,IDI1,IRS2,NR4A2,SPATA20,TIPARP
CBFB	transcription regulator		0.447	0.00116	CD160,ERMN,ITGAE,RUNX3,TGFBR3
SREBF1	transcription regulator		-0.908	0.00132	ACSL1,CEBPB,CEBPD,HSPA1A/HSPA1B,IDI1,INSIG1,IRS2,PTGDS
ACKR1	g-protein coupled receptor			0.00138	NINJ1,TBC1D8,TNFAIP3
Cg	complex		-1.69	0.0014	ACSL1,AREG,BTG1,CCND3,CEBPB,CEBPD,G0S2,IRS2,PFKFB3,TGFBR3,TIMP4
IL12 (complex)	complex	Inhibited	-2.016	0.00145	CASP3,CD63,GZMB,IFNGR1,IL18RAP,ITGAE,KLRB1,KLRD1
EGFR	kinase	Inhibited	-2.007	0.00164	AREG,BTG1,CEBPB,EGR3,GZMB,HERPUD1,ID1,MXI1,PPIA,TXNIP
EP300	transcription regulator			0.00196	CCND3,CD160,CHPT1,ID1,IL18RAP,MYO1F,NKX3-1,TIPARP,TNFAIP3,TXNIP,YPEL2,ZFP36L2
COMMD1	transporter			0.00205	DDIT4,PFKFB3,TFRC
FGF19	growth factor			0.00205	ACSL1,AREG,G0S2,ID1,PTGDS
CSF1	cytokine		-1.134	0.00236	ARG1,EGR3,ETS2,IFNGR1,MAP3K3,TNFAIP3,TNFRSF1B
ERBB3	kinase		-0.728	0.00239	GZMH,HMGB1,MICA,MXI1,USP14
EIF2AK2	kinase		-1.154	0.00239	ARG1,CEBPB,CEBPD,IRS2,TNFAIP3
IL13	cytokine		0.493	0.00255	ACSL1,AMPD2,ARG1,CASP3,CEBPB,G0S2,IFNGR1,SAMSN1,SLC16A6,TIMP4,TNFRSF1B
TRIB3	kinase			0.00259	DDIT4,HERPUD1,ID1
ESR1	ligand-dependent nuclear receptor		0.391	0.00265	AREG,CCND3,CCNH,CEACAM6,CEBPB,CEBPD,DDIT4,HLA-J,ID1,IRS2,JMY,KPNA3,MAP3K3,NR1D2,PPM1B,SEC14L1,SLC16A2,SLC9A8,TFRC,TMEM2,TNFAIP3,TSC22D3,TXNIP,TYK2,XK
CREBBP	transcription regulator			0.00288	CCND3,CD160,EGR3,IL18RAP,MYO1F,NFE2L2,NR4A2,TIPARP,TNFAIP3,YPEL2,ZFP36L2
SMAD1/5	group			0.00303	CEBPB,ID1
UGT2B17	enzyme			0.00303	NKX3-1,SLC16A6
ATF5	transcription regulator			0.00303	ID1,TXNIP
UGT2B15	enzyme			0.00303	NKX3-1,SLC16A6
KITLG	growth factor			0.00309	BTG1,CASP3,CCND3,DCTN6,PLCL2,SAMSN1,TSC22D3,TXNIP
STAT5A	transcription regulator		-1.067	0.00315	CASP3,CCND3,CEBPB,GALC,ID1,KLRB1,NR4A2,TIMP4,TXNIP
RHO	g-protein coupled receptor			0.00318	CASP3,CEBPB,CEBPD,TNFAIP3
ATF4	transcription regulator		-1.977	0.00341	AREG,CEBPB,DDIT4,HERPUD1,IGFBP7,KLF9
TICAM1	other	Inhibited	-2.449	0.00353	ACSL1,CEBPD,ETS2,MAFF,PELI1,TNFAIP3
SLC16A3	transporter			0.00387	CASP3,PFKFB3
SETDB1	enzyme			0.0043	CBLB,CLEC1A,TP53BP2
AKT1	kinase		-0.115	0.00433	CASP3,CCND3,CEBPD,FSTL1,IRS2,NFE2L2,PIK3R1,TGFBR3
HMGA1	transcription regulator		0	0.00466	FSTL1,GNA15,IDI1,IGFBP7,INSIG1,MYO1F
ZBTB7B	transcription regulator			0.00471	CD8A,ITGAE,RUNX3
MIR320	group			0.0048	ETS2,TFRC
Raf	group			0.00539	AREG,MAFF,SLC16A6,TNFAIP3
TREM1	transmembrane receptor		-1.134	0.00544	AREG,CEBPB,EGR3,ETS2,GIPR,MAFF,NR4A2
PTGS1	enzyme			0.00607	ARG1,CEBPB,GZMH
NOD2	other		-1.963	0.00664	ACSL1,AREG,SLC2A6,TNFAIP3
YAP1	transcription regulator			0.00664	AREG,CASP3,ID1,MYL9
SREBF2	transcription regulator			0.00664	ACSL1,IDI1,INSIG1,IRS2
EGF	growth factor		-1.999	0.00697	AREG,CASP3,CCND3,CEBPB,CEBPD,EGR3,ETS2,FSTL1,ID1,IDI1,NR4A2,ZFP36L2
TCOF1	transporter			0.00698	ARIH1,NAF1,PPIL4,UTP4
NFKBIA	transcription regulator		-0.389	0.00699	CEBPB,CEBPD,GZMB,MPDU1,NINJ1,PIK3R1,RNF19A,SLC16A2,TFRC,TNFAIP3,TNFRSF1B
VEGFA	growth factor		-1.542	0.00708	ACSL1,CASP3,CD160,ETS2,ID1,NR4A2,SCO2,TBC1D8
GNB2	enzyme			0.00709	MXI1,NR4A2,TSC22D3
AGT	growth factor		-0.389	0.00734	CASP3,CCND3,DCUN1D3,HSPA1A/HSPA1B,IDI1,NR4A2,PIK3R1,SLC9A8,TFRC,TNFRSF1B,TXNIP
TCF7L2	transcription regulator	Inhibited	-2.333	0.00758	ACSL1,ARAP2,GLTP,ID1,IRS2,PELI1,PPP1R16B,TMEM2,YPEL2
RAF1	kinase		-1.912	0.00781	AREG,BTG1,DUSP2,EGR3,NINJ1,TXNIP,ZFP36L2
ARNT	transcription regulator			0.00809	AREG,GZMH,IRS2,NDUFS3,TFRC
miR-19b-3p (and other miRNAs w/seed GUGCAAA)	mature microrna			0.00815	MYLIP,NR4A2
BMX	kinase			0.00815	HSPA1A/HSPA1B,TNFRSF1B
CDK7	kinase			0.00815	CCNH,TNFAIP3
GNB1	enzyme			0.00821	MXI1,NR4A2,TSC22D3
BTNL2	transmembrane receptor	Inhibited	-2	0.00845	IFNGR1,ITGAE,TNFRSF1B,YPEL2
Alpha catenin	group		1.461	0.00899	AREG,FSTL1,IGFBP7,RHOC,TNFAIP3
CSF2	cytokine		-0.588	0.00903	ARG1,CCND3,CD63,CD8A,EGR3,HDAC3,HMGB1,ITGAE,NR4A2,TNFAIP3,TNFRSF1B
miR-100-5p (and other miRNAs w/seed ACCCGUA)	mature microrna			0.00944	CCND3,ID1
NPFF	other			0.00944	CEBPB,PIK3R1
GAST	other		-1.982	0.00967	AREG,HERPUD1,PIK3R1,RUNX3
NRG1	other			0.00992	CASP3,CCND3,EGR3,FSTL1,ID1,IDI1,ZFP36L2

## Sheet: Supplementary Table 8
Supplementary Table 8. List of all upstream regulators identified 1 hour after heatstress using a threshold of -log P value = 1.301 (p<0.05)
Upstream Regulator	Molecule Type	Predicted Activation State	Activation z-score	p-value of overlap	Target molecules in dataset
RICTOR	other	Activated	6.611	2.79e-24	ATP5B,ATP5C1,ATP5D,ATP5G2,ATP5J2,ATP5L,ATP6V1F,BAX,CFLAR,COX4I1,COX5A,COX6B1,COX7A2,COX8A,FAU,HIF1A,IRS2,ISG15,MCL1,NDUFA1,NDUFA2,NDUFA5,NDUFA6,NDUFAB1,NDUFB10,NDUFB4,NDUFB7,NDUFB9,NDUFS3,NDUFS6,NDUFS7,NDUFS8,NDUFV1,PSMA1,PSMA3,PSMA7,PSMB1,PSMB3,PSMB4,PSMB7,PSMB9,PSMC3,PSMC5,PSMD12,PSMD13,PSMD3,PSMD4,PSMD8,PSME1,RPL11,RPL13A,RPL14,RPL23,RPL38,RPL4,RPL8,RPLP2,RPS19,RPS21,RPS24,RPS3,RSL24D1,TCIRG1
CD3	complex	Activated	4.465	2.78e-12	APBA1,ATP5C1,BIRC3,BRK1,BST2,BTG1,CAMK2A,CASP3,CCND3,CCNH,CCR4,CD247,CD44,CD8A,CEACAM1,CFLAR,CHRNA5,CLK1,CORO1A,COX5A,CRLF2,CXCR4,CYBA,DAD1,DOCK2,DUSP2,EIF1B,ETS1,ETS2,FBL,FTL,GABARAPL2,GAPDH,GTPBP4,GZMA,GZMB,H2AFY,HIF1A,HNRNPA1,HNRNPR,IFITM1,IRF1,JUN,LAMP1,LCK,LYN,MAP3K8,MCM5,MICA,NFKBIA,NLRP1,NME1,NPM1,NUDT1,OAZ1,P4HB,PSMD12,PTP4A2,RAD23B,RBM3,REL,RHOC,RXRA,SEC14L1,SEC61B,SNRPB,SORL1,SRGN,SRP14…
MYCN	transcription regulator	Inhibited	-3	3.41e-12	ALDOA,ARPC1B,B2M,BAX,CCNH,DUSP2,EEF1A1,EEF1D,EEF2,EIF4G2,EIF5A,FAU,GAPDH,HLA-A,HSP90AB1,ID2,IGFBP7,JARID2,LGALS1,MXI1,MYH9,NACA,NME1,NPM1,OLIG1,PMAIP1,PSMA7,PSMB7,PTDSS1,RBBP7,RPL11,RPL13A,RPL23,RPL37A,RPL38,RPL4,RPL8,RPLP2,RPS16,RPS19,RPS24,RPS3,S100A10,TMED9,VIM,ZFAND5
IL2	cytokine	Inhibited	-5.281	3.66e-12	AREG,BAX,BIRC3,CASP3,CCND3,CCR4,CCR7,CD160,CD247,CD3D,CD44,CD47,CD8A,CEACAM1,CFLAR,CSRNP1,CXCR4,CYTIP,DDX21,DLST,DUSP2,ELF1,ETS1,EVL,GAPDH,GZMA,GZMB,HCST,HDAC1,HEMGN,IDI1,IFNGR2,IL10RA,IL18RAP,IRF1,ISG20,ITGAE,ITK,JUN,KLF13,KLF6,KLRB1,KLRD1,KLRG1,LAPTM5,LCK,LIF,LTB,NDUFA12,NME1,PDIA3,PELI1,PMAIP1,PRKX,PSMB1,PUS1,RAF1,RFTN1,RGCC,RHOC,RRAS2,RXRA,S100A4,SATB1,STAM,STK17B,TBX21,TIMP1,TLR2,TNFRSF1B,UP…
CD40LG	cytokine	Inhibited	-3.889	7.49e-12	ANXA6,ARID4B,B2M,BAX,BIRC3,BTG1,CCND3,CCR7,CD44,CD63,CD8A,CELF2,CFLAR,CFP,CHRM5,CXCR4,CYTIP,DUSP2,FBL,GCH1,GZMB,HIF1A,ID2,IFI44,IFITM1,IL10RA,IRF1,ISG15,ITGAM,JUN,LTB,MCL1,MIF,MT2A,NFKBIA,NFKBIE,NINJ1,PMAIP1,PMVK,PSMB9,PSME1,RAB9A,REL,RGS1,RUNX3,SAMSN1,SOD2,STAT5A,TAP1,TFRC,TNFAIP3,TNIP1,TPD52L2,TYMP,YBX3,ZNF195
IL15	cytokine	Inhibited	-4.568	1.66e-10	APBA1,BRK1,BTG1,CASP3,CCND3,CD160,CD44,CD8A,CEACAM1,CORO1A,CXCR4,ETS1,GABARAPL2,GAPDH,GNLY,GZMB,H2AFY,HCST,IFITM1,IL18RAP,IRF1,JUN,KLF2,KLRB1,KLRD1,KLRG1,LCK,LIF,LYN,MCL1,MCM5,MICA,MIF,NFKBIA,NME1,NUDT1,OAZ1,PDIA3,PMAIP1,PSMB9,PTP4A2,SET,SORL1,SRGN,SRSF7,TBX21,TFRC,TIMP1,TLR2,TYROBP,UPP1,YES1
TP53	transcription regulator	Inhibited	-2.39	1.38e-09	ACSL3,ADAMTSL4,ADGRE5,AKR1B1,ANXA6,API5,ARAP2,AREG,ARPC1B,ATP5C1,BAX,BCAP31,BIRC3,BTG1,CAMLG,CASP3,CCND3,CCNL1,CCS,CD247,CD44,CD47,CDKN2D,CEBPB,CFLAR,CHMP4C,COX7A2,CSNK1D,CYFIP2,DBF4,DBI,DDIT4,DNMT1,DSTN,DUSP2,ELF4,EZR,FDFT1,FGFBP1,FSTL1,GAPDH,GML,GPX3,GSTP1,H2AFY,HDAC3,HIF1A,HLA-B,HMGB1,HSP90AB1,ID1,ID2,IDH2,IGFBP7,IL10RA,ING3,IRF7,ISCU,ISG15,JUN,LASP1,LGALS3,LIF,MAP3K8,MCL1,MCM5,MOCOS,MVP,MYBL1…
TCR	complex	Inhibited	-2.005	9.21e-09	APOD,BIRC3,CBLB,CCND3,CCR4,CCR7,CD44,CFLAR,CXCR4,CYTIP,FLNA,GZMA,GZMB,HIF1A,IFI44,IRF1,IRF7,ISG15,ISG20,JUN,KLF2,LAMP1,LCK,MAP3K8,MCL1,NFKBIA,NME1,P4HB,PGK1,PIK3R1,PMAIP1,PRELID1,REL,RPL13A,STAT5A,TBX21,TNFAIP3,TNFRSF1B,TOB1,TSC22D3,TXK,ZC3HAV1
IL3	cytokine	Inhibited	-2.864	9.46e-09	ADGRE5,ALOX5AP,AREG,BIRC3,BNIP3L,CASP3,CCND3,CD247,CD3D,CD63,CEBPZ,CXCR4,DAD1,EEF1A1,EIF3G,FUS,GZMA,HK1,HLA-A,ITGAM,JUN,KLF13,KLF9,LIF,LYN,MAN2B1,MCL1,MCM5,NACA,PPM1G,PSMB3,PSMB7,PSME1,RBM3,RPL11,RPL4,RPS16,RPS19,RPS3,SOD1,SSBP1,TLR2,TYK2,YPEL3,ZFAND5
CEBPA	transcription regulator		0.499	1.37e-08	ACSL1,AKR1B1,ALOX5AP,APLNR,ARL4C,BHMT,BTG1,CDC37,CEBPB,CEBPD,CELA2A,COX4I1,CXCR4,CYP2A6 (includes others),DDX21,DLX3,EDF1,F9,GAPDH,GCH1,GPR84,GSTP1,GTF3A,H1FX,HLA-B,HNF1B,ID1,ID2,IRS2,ISG15,ITGAL,ITGAM,IVL,JUN,KCNMB1,LCK,LGALS1,LPL,LST1,MT2A,NR4A2,PIN1,RAB31,RUNX3,SLC10A1,SOD1,SOD2,SULT2A1,TIMP4,TSC22D3,TUBB2A,ZMIZ1
HNF4A	transcription regulator		-0.234	2.08e-08	ACBD6,ACSL1,ADAT1,AKR1B1,ALKBH6,ANKHD1/ANKHD1-EIF4EBP3,ANKRA2,ARL4C,ATP6V1F,BCLAF1,BHMT,BLVRB,BMP5,BSDC1,BTG1,C21orf59,CCDC115,CCDC59,CCNH,CDCA7L,CEACAM1,CEBPB,CEBPD,CFAP20,CHCHD3,COQ10B,COX14,COX7A2,COX8A,CTSA,CWC15,CYLD,CYP2A6 (includes others),CYP8B1,DAD1,DDOST,DDX41,DEDD2,DGKD,DLST,DLX3,DPH5,EAF1,EID1,EIF5,ELP2,F9,FAM46A,FLNA,G3BP2,GAPDH,GLTSCR2,GTF2B,GUSB,HBP1,HIF1A,HLA-B,HLA-C,HLA-F,HMGB1,H…
KDM5A	transcription regulator	Activated	5	2.29e-08	ATP6V1F,CHCHD3,COL4A3BP,COX14,COX4I1,COX6B1,COX7A2,DLST,DUSP2,GADD45GIP1,GRPEL1,HSBP1,MRPL53,MRPL9,NDUFA13,NDUFA2,NDUFA5,NDUFA6,NDUFB10,NDUFS7,NDUFV1,NME1,SOD2,TOMM6,TOMM7
CSF3	cytokine		-0.542	2.59e-08	BAX,BIRC3,CAPG,CCND3,CCR7,CD44,CEBPB,CXCR4,ETS1,FGFBP2,FPR1,FUS,GNLY,GZMB,GZMH,HLA-DPA1,HLA-DRA,HLA-DRB1,ITGAM,ITGB2,JUN,LTB,MCL1,RGS1,TFRC,TLR2,TNFAIP3,TNFRSF1B,YPEL3
CD28	transmembrane receptor	Activated	2.795	3.88e-08	ATP5C1,BTG1,CAMK2A,CASP3,CBLB,CCND3,CCR4,CD247,CFLAR,CHRNA5,CLK1,CRLF2,CXCR4,DAD1,FBL,GAPDH,GTPBP4,GZMA,GZMB,H2AFY,HNRNPA1,IFITM1,IL10RA,IRF1,ITGAL,JUN,KLF2,MICA,NFKBIA,OAZ1,PSMD12,RAD23B,REL,RHOC,SEC61B,SNRPB,SRGN,SUSD6,TBX21,TFRC,TNFAIP3,TNFRSF1B,TOB1,TSTA3
TNF	cytokine	Inhibited	-5.907	6.69e-08	ACSL1,AKR1B1,ALOX5AP,ANXA11,B2M,BAX,BIRC3,BST2,BTG1,CASP3,CCND3,CCR4,CCR7,CD247,CD44,CD47,CEBPB,CEBPD,CFLAR,CLASP1,CST7,CXCL16,CXCR4,CYBA,CYLD,CYTIP,DBI,DCD,DCSTAMP,DNMT1,DUSP2,ETS1,FBL,FCGRT,FNBP1,FPR1,GCH1,GPR84,GPX4,GSTP1,GUSB,HDAC1,HIF1A,HIVEP1,HLA-A,HLA-B,HLA-DRA,HLA-E,HLA-F,HLA-J,HMGB1,HSP90AB1,ID1,IDH2,IFITM1,IFNGR2,IGFL1,IL10RA,INSIG1,IRF1,IRF7,IRS2,ISG15,ITGAL,ITGAM,ITGB2,JARID2,JUN,KLF2…
IGF1R	transmembrane receptor	Inhibited	-2.508	1.64e-07	ACSL1,ALDOA,ATP5B,ATP5D,ATP5J2,ATP5L,BAX,CAPG,CEBPB,COX4I1,GTF2B,HIF1A,ID2,IFNGR2,IGF2R,IRS2,ITGAM,LASP1,NDUFA1,NDUFB4,NDUFB9,NME1,RBBP7,RBM3,RPL37A,RPS21,RPS24,RRAGC,S100A4,SF3B5,SLC16A2,TXN,ZFP36L2
IL12 (complex)	complex	Inhibited	-3.559	3.65e-07	CASP3,CCR4,CCR7,CD44,CD63,CEACAM1,CYTIP,GZMA,GZMB,IFNGR2,IL18RAP,IRF1,ISG15,ISG20,ITGAE,ITGAL,ITGB2,JUN,KLRB1,KLRD1,KLRG1,LTB,MAP3K8,MIF,RAD23B,SET,TBX21,TIMP1,TLR2,TXK
IFNG	cytokine	Inhibited	-6.75	4.15e-07	ALOX5AP,ARAP2,B2M,BAX,BST2,BTG1,CASP3,CD44,CD63,CDX2,CEACAM1,CEBPB,CEBPD,CFLAR,CORO1A,CXCL16,CXCR4,CYBA,CYLD,DDR2,DHX9,EEF1A1,ETS2,FTL,GCH1,GLIPR2,GUSB,GZMB,HIF1A,HIRA,HLA-A,HLA-B,HLA-C,HLA-DMA,HLA-DRA,HLA-DRB1,HLA-E,HLA-F,HMGB1,HSP90AB1,ID1,IDI1,IFI44,IFITM1,IFITM2,IFNGR2,IL10RA,IL18RAP,IRF1,IRF7,IRS2,ISG15,ISG20,ITGAL,ITGAM,ITGB2,ITPKB,JUN,KARS,KLF2,KLF6,LAG3,LGALS3,LIF,LPL,LST1,LTB,LYN,MAFF,MA…
HRAS	enzyme		-1.579	4.41e-07	ADGRE5,ANXA6,AREG,ARF1,ARF6,ATP5B,B2M,BPIFB4,CAPG,CAPN2,CCND3,CD44,CD81,CD96,CDKN2D,CEBPB,CEBPD,DNMT1,ERP29,ETS1,FDFT1,FGFBP1,FLNA,FSTL1,GPX3,GUSB,HIF1A,HLA-B,HMGB1,ID2,IFITM2,ITGAE,ITGAM,IVL,JUN,KLF6,LASP1,MAP3K8,MYL9,NFKBIA,P4HB,PIN1,POLR2G,PPP6R3,PRELID1,PRKCD,PSMB9,RAF1,RBBP7,RPS3,S100A4,SIVA1,SOD1,SPIN1,STK10,TACC3,TAP1,TMSB10/TMSB4X,TYMP,VIM
NR3C1	ligand-dependent nuclear receptor		0.235	4.57e-07	ALOX5AP,ARID4B,ARPC2,B2M,BAX,BCL2L14,BIRC3,BNIP3L,BRD2,BTG1,CAPN2,CD47,CEBPB,CSRNP1,CYP2A6 (includes others),DAD1,DBI,DDIT4,DEDD2,DPP7,GPX3,GSTP1,GZMA,HDAC1,HERPUD1,HSD11B2,HSP90AB1,ING3,IRF1,ISG15,ITGB2,JUN,KCNJ10,KLF9,LIF,LTB,MCL1,MKNK2,MOAP1,NFKBIA,NHLH1,PIK3R1,PIM3,PLAGL1,PPP1R15A,PPP2CA,PRKCD,PTP4A2,RABGGTB,RAF1,RNF10,RRAGC,SERTAD2,SLC38A1,SON,STAT5A,STK17B,STUB1,TIPARP,TLR2,TNFAIP3,TNFRSF1B…
APP	other	Inhibited	-2.875	5.06e-07	ALDOA,ARF5,ARF6,ATOX1,ATP2B2,ATP5B,ATP5C1,ATP5D,BAX,C1QBP,CASP3,CD44,CDC37,CFLAR,COX7A2,CXCR4,CYFIP2,DBI,DSTN,ETS2,EVL,FAM49A,FAP,FBL,FLNA,GAPDH,GNB1,GSTP1,HARS,HDAC1,HERPUD1,HK1,HLA-E,HMGB1,HNRNPA1,HSP90AB1,IGF2R,IRF1,IRF7,IRS2,ISG20,ITGAL,ITGAM,JUN,LGALS3,MAFF,MASTL,MXI1,NDUFA5,NDUFS6,NME1,NR4A2,PARP14,PEBP1,PFKFB3,PFKP,PGK1,PIK3R1,PIN1,PMAIP1,PPIA,PPP2CA,PRDX5,PRIMA1,PSMC3,PSME1,PTDSS1,PTGDS,S…
TNFSF10	cytokine	Inhibited	-2.149	5.77e-07	BAX,BIRC3,CASP3,CFLAR,CXCR4,HLA-A,HLA-C,HLA-F,IFITM1,IFITM2,ISG15,ITGAM,JUN,MCL1,NFKBIA,PMAIP1,TFRC,TIMP1,TNFAIP3
IFNA2	cytokine	Inhibited	-4.292	7.56e-07	B2M,BAX,BCL2L14,BST2,CEACAM1,CLRN3,DAD1,HIF1A,HLA-A,HLA-B,HLA-C,HLA-E,IFI44,IFITM1,IFITM2,IRF1,IRF7,ISG15,ISG20,LYN,MT2A,NLGN2,PMAIP1,PSME1,RARRES3,SAMSN1,SLC15A3,TAP1,TBX21,THEMIS2,UBE2L6,ZC3HAV1
MYC	transcription regulator	Inhibited	-2.153	8.48e-07	ALDOA,ANXA6,BAX,BRD2,C1QBP,CAPN2,CASP3,CCND3,CD44,CD47,CDX2,CEBPD,CFLAR,COX5B,COX6B1,CSDE1,CYFIP2,DBI,DDIT4,DDX21,DLX3,DNMT1,DSP,DUSP2,EEF2,EIF3D,EIF3G,FAP,FBL,FCGRT,FLNA,FSTL1,GAPDH,GRPEL1,GTF2B,H3F3A/H3F3B,HIF1A,HLA-A,HLA-B,HLA-E,HNRNPA1,HNRNPH1,HSD11B2,ID1,ID2,IDH2,IRF7,ITGAL,ITGAM,JARID2,JUN,KLF6,LAMP1,LGALS1,MCL1,MCM5,MIF,MNT,MYL9,NFKBIA,NME1,NPM1,OLIG1,PFKFB3,PFKP,PGK1,PMAIP1,POLR2G,PPIA,PP…
NFkB (complex)	complex	Inhibited	-5.611	1.28e-06	BAX,BIRC3,CCNH,CCR7,CD44,CD99,CEBPB,CEBPD,CFLAR,CST7,CXCR4,CYLD,DAD1,DUSP2,ETS1,FAM46A,GCH1,HIF1A,HIVEP1,HLA-A,HLA-F,IL10RA,IRF1,IRF7,ISG15,ITGAL,ITGAM,ITPKB,JUN,LIF,LTB,MAP3K8,MCL1,MICA,MYBL1,NCOA7,NFKBIA,NFKBIE,NFKBIZ,PIM3,PMAIP1,PRKCD,PSMB9,REL,RFTN1,RRAS2,SLC2A6,SLC3A1,SOD2,STAT5A,STK10,STX4,TAP1,TERF2IP,TFRC,TIMP1,TLR2,TNFAIP3,TNIP1,VIM,WTAP
PGR	ligand-dependent nuclear receptor	Inhibited	-3.882	1.79e-06	ACSL1,AREG,BIRC3,BTG1,CAPN2,CCND3,CD44,CEBPB,CEBPD,DDX21,EZR,FAM49A,HIF1A,HSD11B2,HSPB11,ID1,IRS2,KLF9,MVP,NFKBIA,NQO2,NSUN5,PFKFB3,PFKP,RAB9A,RAP2C,RASGRP2,RHOC,S100A6,SFI1,SRSF7,STAT5A,TBC1D8,TIPARP,TSC22D3
MAPT	other			2.21e-06	ALDOA,ARF5,ARF6,ATOX1,ATP5B,ATP5C1,ATP5D,C1QBP,CASP3,COX7A2,CYFIP2,DBI,DSTN,FBL,GAPDH,GPX4,GSTP1,HK1,JUN,NDUFA5,NDUFS3,NDUFS6,NME1,PEBP1,PGK1,PPIA,PRDX5,SOD1,STUB1,TUBA4A,TUBB2A,TUBB4B,TXN
PTEN	phosphatase		1.887	2.71e-06	ACAA1,ACSL1,ATP5I,BAX,BTG1,CCND3,CCR7,CDKN2D,CEBPB,COX5A,COX8A,CXCR4,ETS1,FAM134C,FDFT1,GPX3,H2AFY,HCLS1,HIF1A,HLA-DMA,IDH2,IDI1,IFNGR2,IFT20,INPPL1,IRS2,ISG15,KLF6,LGALS3,LRRFIP1,MCL1,MT2A,NDUFS3,NKX3-1,NR4A2,NUDT1,PFKFB3,PGK1,PIK3R1,PTP4A2,RNASEH1,SLC20A1,SRSF10,STAT5A,TAF13,TNFRSF14,TP53BP2,TSC22D3
IL1B	cytokine	Inhibited	-5.044	3.04e-06	AKR1B1,B2M,BAX,BIRC3,CASP3,CCR7,CD44,CEBPB,CEBPD,CFLAR,CSRNP1,CXCR4,CYBA,CYP8B1,CYTIP,DBI,DDIT4,DNMT1,ETS2,GCH1,GUSB,H1FX,HDAC1,HIF1A,HLA-A,HLA-DRA,HLA-E,HMGB1,HNF1B,IL10RA,IL18RAP,IRF1,IRF7,IRS2,ISG15,ISG20,ITGAM,ITPKB,JUN,KLRB1,LIF,MAP3K8,MCL1,MIF,MT2A,NFKBIA,NFKBIZ,NR4A2,P4HB,PFKP,PIM3,PRKCD,PSMB9,PTGDS,RASA2,REL,RXRA,S100A10,S100A6,SLC10A1,SLC20A1,SLC3A1,SOD2,SRGN,STAT5A,TBX21,TIMP1,TIMP4,TLR…
IL5	cytokine	Inhibited	-5.104	3.19e-06	ALDOA,ANXA6,AREG,BNIP3L,CCND3,CCNH,CCR7,CD63,CEACAM1,CLEC2B,CRELD2,CXCR4,DDX21,DNTTIP2,GLIPR2,HIF1A,IDI1,IRF7,ITGAM,LTB,MAPK6,NACA,PFKP,PSMB4,RAB21,RASGRP2,RBM3,RRAS2,S100A4,S100A6,SDF2L1,SFPQ,UPP1,VIM,YES1
VEGFA	growth factor	Inhibited	-4.119	4.37e-06	ACSL1,ANP32A,ATP5G2,ATP5J2,BAX,CASP3,CD160,CEACAM1,COX5B,COX6B1,COX8A,CXCR4,ETS1,ETS2,HIF1A,HK1,ID1,KARS,KLRG1,LAG3,MCL1,MRPL3,MVP,NDUFA1,NME1,NR4A2,SCO2,SET,SLC25A6,SOD2,TBC1D8,TMSB10/TMSB4X,TOMM20
IL27	cytokine	Inhibited	-3.708	4.42e-06	B2M,BST2,CCND3,CD63,CEBPD,CFLAR,GZMB,HLA-A,HLA-B,HLA-C,HLA-DMA,HLA-DPA1,HLA-DRA,HLA-E,IRF1,ITGAM,LAG3,RARRES3,TAP1,TBX21,VIM
NLRC5	transcription regulator	Inhibited	-2.78	4.72e-06	B2M,HLA-A,HLA-B,HLA-C,HLA-E,HLA-F,PSMB9,TAP1
IL4	cytokine		-1.569	6.3e-06	ACSL1,ALOX5AP,ANXA6,BAX,BBX,BNIP3L,CAPG,CASP3,CCND3,CCR4,CCR7,CD44,CD8A,CELF2,CFLAR,CRLF2,CST7,CXCL16,CXCR4,DCSTAMP,EIF3G,FBL,GLIPR2,GNA15,GPX4,GZMA,HCLS1,HDAC1,HLA-DMA,IFNGR2,IL10RA,IL18RAP,IRF1,IRF7,ISG15,ISG20,ITGAE,ITGAL,ITGB2,JUN,KLF6,KLRB1,KLRD1,KRT1,KRT10,LGALS1,LGALS2,LGALS3,LIF,LPL,LTB,MCL1,MCM5,NFKBIA,NKX3-1,PFKP,PIN1,PMVK,PPM1G,PSME1,S100A10,SAMSN1,SDF2L1,SIRPB1,STUB1,TBX21,TIMP1,TLR2,…
E2F1	transcription regulator		-1.007	6.78e-06	ADIPOR2,BAX,CASP3,CBX7,CCND3,CD44,CDKN2D,CFLAR,COX4I1,COX5A,CSDE1,DBF4,DNMT1,EIF3I,ERH,HMGB1,HN1,HNRNPK,HNRNPR,IRS2,JMY,KRT1,KRT10,LCK,LHX3,MAP3K5,MCL1,MCM5,MOAP1,NEDD8,NFKBIA,PIK3R1,PIN1,PPM1G,PSMB9,RPS16,SERTAD2,SIVA1,SOD2,SRSF2,STAM,STK17B,TAF9,TAP1,TP53BP2,UXT,VIM,YBX3
ECSIT	transcription regulator	Inhibited	-2.921	6.93e-06	CD44,CFLAR,IRF7,NFKBIA,NFKBIE,NR4A2,SOD2,STAT5A,TNFAIP3
PSEN1	peptidase		-0.396	8.2e-06	ACSL1,ALDOA,ARF5,ARF6,ATOX1,ATP5B,ATP5C1,ATP5D,BAX,C1QBP,CASP3,CCS,COX7A2,COX8A,CYFIP2,CYTIP,DBI,DSTN,FBL,GAPDH,GNB1,GSTP1,HK1,HLA-E,IRF7,MFSD14A,NDUFA5,NDUFS6,NME1,PEBP1,PGK1,PIK3R1,PMAIP1,PPIA,PRDX5,SOD1,TIPARP,TUBA4A,TUBB2A,TUBB4B,TXN,WARS
EPO	cytokine	Inhibited	-2.105	1.12e-05	APOBR,B2M,BAX,BLVRB,BNIP3L,BTG1,CASP3,CCND3,CD52,CXCR4,DCSTAMP,DCTN6,DYRK3,EEF1A1,FPR1,H2AFY,HLA-DRB1,HMGB1,JUN,LAPTM5,MCL1,NACA,NFKBIA,NPM1,PLCL2,PRKCD,RCC2,SAMSN1,SOD1,SON,TFRC,TSC22D3,TSN,TXNIP
IL7	cytokine	Inhibited	-2.129	1.17e-05	BAX,CASP3,CBLB,CCND3,CD247,CD3D,CD8A,CEACAM1,CFLAR,CXCR4,HCST,IL18RAP,KLF2,KLRG1,LAMP1,LIF,LTB,LYN,MCL1,PMAIP1,UPP1
ARNT	transcription regulator		-1.39	1.27e-05	ALDOA,AREG,CCR7,CD81,COX6B1,CXCR4,CYP2A6 (includes others),GAPDH,GZMH,HIF1A,ID2,IRS2,MYL6,NDUFS3,OAZ1,PGK1,TFRC,TUBA4A,VIM
KRAS	enzyme		-1.904	2.23e-05	ALDOA,AREG,B2M,BIRC3,CASP3,CCND3,CD44,CEACAM1,CEBPB,DNMT1,EEF1A1,EIF5,EIF5A,FSTL1,HIF1A,HLA-DRB1,ID1,IFITM1,IFITM2,IRF1,ISG15,JUN,LAMP1,PDIA3,PLAGL1,PMAIP1,PPP1CA,PRKCD,PSMA7,RHOC,RNH1,S100A4,SLC35B1,STAT5A,TAP1,TESC,UPP1,VIM,ZFAND2A
COMMD1	transporter	Activated	2.646	2.27e-05	ALDOA,BIRC3,DDIT4,LGALS2,PFKFB3,PFKP,PGK1,TFRC
SATB1	transcription regulator		1.754	2.53e-05	ARF5,CD8A,CEACAM1,CLEC2B,ETS1,IL10RA,IL18RAP,IRF7,KLF2,LAG3,NR4A2,NUP153,P2RY8,RASGRP2,RGS1,TMEM2,TSC22D3,TUBA4A,UBE2L6,VIM,VPS37B,WARS,YPEL5
EBI3	cytokine	Inhibited	-3.231	2.94e-05	B2M,CCND3,HLA-A,HLA-B,HLA-C,HLA-DMA,HLA-DPA1,HLA-DRA,IRF1,TAP1,TBX21
SP1	transcription regulator		-1.649	3.23e-05	ACSL1,ATP5B,B4GALT5,BAX,BNIP3L,C1QBP,CASP3,CCND3,CD99,CDKN2D,CEACAM1,CEBPB,CEBPD,CHRNA5,DBF4,DLX3,EZR,FLNA,GLTP,GPX4,HDAC1,HDAC3,HIF1A,HSD11B2,IRF1,ITGAM,JUN,KLF6,KRT4,LPL,LTB,LTBP3,MCL1,MYBL1,NFKBIA,PGK1,PLAC1,PMAIP1,PREX1,PRKCD,PTDSS1,PYY,RASGRP2,SOD1,SOD2,TGFBR3,TIMP1,TIMP4,TLR2,TNFAIP3,UFD1L,VIM
Interferon alpha	group	Inhibited	-5.106	3.45e-05	B2M,BCR,BST2,CASP3,CCND3,CCR7,CD81,CD8A,CDKN2D,CEACAM1,HLA-A,HLA-B,HLA-C,IFITM1,IFITM2,IFNL2,IL10RA,IL18RAP,IRF1,IRF7,ISG15,ISG20,ITGAM,KLRG1,LCK,MCL1,NFKBIA,PMAIP1,PSMB9,PTBP1,RARRES3,TAP1,TBX21,TLR2,TYMP,UBE2L6,WARS,ZC3HAV1
CST5	other	Activated	3.536	3.81e-05	ANXA6,ARF6,BCAP31,CD44,CEBPZ,CORO1A,DDX21,DHX9,DSP,EEF1D,EZR,GALNT5,GLTSCR2,HNRNPA3,HNRNPC,HNRNPDL,HNRNPH1,INTS10,MNT,MVP,MYCBP2,MYL9,NDUFB7,PAPD5,PMAIP1,PUF60,PUS1,RBM3,TARDBP,TESC,TXN,VIM
MGEA5	enzyme		1.622	3.89e-05	ALOX5AP,ATP5I,ATP5L,CD44,CD47,CDCA7L,CEACAM1,CEBPB,CXCL16,CYFIP2,DLST,ELF1,FDFT1,FGFBP1,FLNA,GNE,GPR34,GTF3A,HSP90AB1,IFNGR2,IGFBP7,ITPKB,JUN,MAMLD1,MAP3K3,NDUFA13,NDUFA2,NDUFA5,NDUFA6,NDUFB9,PIK3R1,PLA2G16,S100A6,TCF25,TGFBR3,TIMP1,TUBA4A,UXT,VIM
OSM	cytokine	Inhibited	-2.595	3.91e-05	ACAA1,ACSL3,ARF6,ARL4C,B2M,CEBPD,CHD1,CLEC2B,COX6B1,DYRK3,ETFB,ETS2,HIF1A,HLA-A,HLA-B,HLA-C,HLA-F,HSD11B2,ID1,ID2,IRF1,IRF7,ISG20,ITGAL,ITPKB,JUN,LIF,LRRFIP1,MICA,MKNK2,MOAP1,MPDU1,MT2A,MYCBP2,OLFML2A,PFKFB3,PGK1,PSMB9,RAB31,RALY,SLC16A6,SLC39A7,SON,TAP1,TIMP1,TLR2,TSTA3,TYMP,UBE2L6,ZC3HAV1,ZNF266
Integrinα	group	Activated	2	3.94e-05	ITGAL,ITGAM,ITGB2,TLR2
EIF4E	translation regulator	Inhibited	-3.89	4.3e-05	ATOX1,BCLAF1,CAPG,CEBPB,DEDD2,GPX3,HIF1A,INSIG1,KLF13,LSM7,MCL1,NCK2,NEDD8,NFKBIA,PIN1,POP7,PRDX5,SIVA1,TP53BP2,UPP1
PSMB9	peptidase		-1.231	4.62e-05	HLA-A,NFKBIA,RPS3,TAP1,TNFAIP3
FAS	transmembrane receptor		1.701	4.66e-05	API5,ARAP2,BAX,BIRC3,CASP3,CD44,CEBPD,CFLAR,CLASP1,DGKZ,DYRK3,FPR1,HLA-F,IL10RA,IRF1,JUN,LGALS3,LST1,LTB,MIF,MOAP1,NFKBIA,NFKBIE,NLRP1,NR4A2,PLCL2,PPP1CC,PPP1R15A,PTP4A2,RASGRP2,SOD2,SORL1,STK17B,TFRC,TLR2,TNFAIP3,TNFRSF1B,TUBA4A,TYK2
JUN	transcription regulator	Inhibited	-2.346	5.43e-05	BAX,BCL9,BIRC3,BTG1,CAPN2,CCND3,CD247,CD44,CFLAR,CXCL16,CYP8B1,DNMT1,EEF2,EZR,FUS,GSTP1,GTF2B,HLA-B,ID2,IGF2R,IGFBP7,IRS2,ITGAM,IVL,JUN,LGALS3,LIF,MT2A,MXI1,NFKBIA,NFKBIZ,PLAGL1,PPP2CA,PTGDS,RXRA,S100A10,SNRNP70,SOD2,SRSF2,SULT2A1,TIMP1,TXN,VIM
EIF2AK2	kinase	Inhibited	-2.997	5.53e-05	BAX,CEBPB,CEBPD,IFITM1,IFITM2,IRF1,IRS2,ISG15,ISG20,NFKBIA,PPP1R15A,SOD2,TNFAIP3,UBE2L6,ZC3HAV1
RB1	transcription regulator	Inhibited	-3.644	5.89e-05	ATP6V1F,BAX,CASP3,CDCA7L,CDX2,CHCHD3,COL4A3BP,COX14,COX4I1,COX6B1,COX7A2,CPA4,DLST,DNMT1,EZR,GADD45GIP1,GRPEL1,HSBP1,ID1,IVL,KRT10,KRT4,LCK,MCM5,MRPL53,MRPL9,NDUFA13,NDUFA2,NDUFA5,NDUFA6,NDUFB10,NDUFS7,NDUFV1,NME1,PYY,SOD2,TOMM6,TOMM7,UXT
TGFB1	growth factor	Inhibited	-3.702	6.98e-05	ACSL3,ALOX5AP,ANXA11,APLNR,AREG,ARPC2,B2M,BAX,BNIP3L,BTG1,CASP3,CCND3,CCR4,CCR7,CD44,CEACAM1,CEBPB,CELF2,COX5A,CXCR4,CYBA,DAD1,DDIT4,DDR2,DDX21,DMTN,DNMT1,DOCK2,DSP,EEF1A1,ELF4,ETS1,FAP,FLNA,FNBP1,FTL,FUS,GSE1,GUSB,GZMA,GZMB,H1FX,HCST,HIF1A,HLA-DMA,HNRNPC,HNRNPDL,HNRNPH1,ID1,ID2,IDI1,IGFBP7,IL10RA,IRF1,ITGAE,ITGAL,ITGAM,ITGB2,IVL,JUN,KCNMB1,KLF2,KLF9,KLRB1,KLRD1,KRT10,LASP1,LGALS3,LIF,LPL,LTBP3,M…
NLRP12	other		-1.375	7.08e-05	CXCR4,HLA-A,HLA-B,HLA-C,HLA-E,HLA-F,HLA-J,JUN,TBK1
RRP1B	other			8.06e-05	AREG,CCND3,CDKN2D,CEBPB,DBF4,EIF3H,HSP90AB1,ITGB2,MCM5,PRKCD,RPL11,RPL13A,RPL14,RPL37A,RPS19,RPS3
STAT5A	transcription regulator		-0.507	0.000104	BAX,BIRC3,CASP3,CCND3,CEACAM1,CEBPB,CFLAR,CPA4,FGFBP1,GZMA,GZMM,ID1,ID2,IFITM2,IGFL2,IRF1,KLRB1,KLRG1,LTB,MCL1,NR4A2,RARRES3,RNF39,SLC10A1,STAT5A,TBX21,TIMP4,TNFRSF14,TROVE2,TXNIP,WARS
NFE2L2	transcription regulator	Inhibited	-5.123	0.000113	ALDOA,ARF1,BHMT,DAD1,DCSTAMP,DSTN,EIF3G,EIF4G2,ERP29,FTL,GPX3,GSTP1,HERPUD1,HSP90AB1,IFNGR2,LPL,M6PR,MAFF,PDIA3,PPIB,PSMA1,PSMA7,PSMB1,PSMB3,PSMB4,PSMC3,PSMD12,PSMD13,PSMD3,RBBP7,RPS16,SLC10A1,SLC16A2,SLC35B1,SLC3A1,SOD1,SOD2,TXN,UBB,USP14
PTPN6	phosphatase		1.831	0.000113	BAX,CCR7,CD44,ETS1,IRF1,ITGB2,LYN,TBX21,TIMP1
FLT1	kinase		0.277	0.000121	BNIP3L,BSDC1,CAPN2,EIF5A,FLNA,G3BP2,HK1,HLA-B,LAMP1,PTBP1,RNF125,TNIP1,VPS4A
FSH	complex	Inhibited	-2.051	0.000129	AREG,ARL4C,BNIP3L,CFLAR,CXCR4,CYFIP2,DHX15,DYRK3,EZR,GNB1,GNLY,GZMB,HBP1,ID1,ISG20,JUN,MAMLD1,MAP3K5,MAPK6,MCL1,MT2A,PGK1,PMAIP1,PPIH,PPP2R5C,PRKX,PSMD3,RAB31,REG1CP,STX4,TFRC,TGFBR3,TIMP1,TNFAIP3,TOB1,UPP1,YBX3,YTHDF2,ZBED1
GH1	growth factor		-1.616	0.000138	ACAA1,ACSL1,AKR1B1,ATP5G2,CCND3,CEBPB,CEBPD,CXCR4,DBI,GSTP1,HDAC1,ID1,ID2,IRF1,JUN,LIPE,LPL,PLA2G16,RAD23B,SATB1,SOD1,STAT5A,TAF11,TAF9,VIM
IFNL1	cytokine	Inhibited	-2.887	0.00014	BST2,CCR7,HLA-C,IFI44,IFITM1,IFNL2,ISG15,ISG20,PSMB9,RARRES3,TLR2,UBE2L6,ZC3HAV1
IRAK4	kinase			0.00014	BIRC3,CSRNP1,CXCL16,IFNL2,IRF1,IRF7,JUN,LIF,MAP3K8,NFKBIA,NFKBIZ,RASA2,TNFAIP3
PAF1	other	Inhibited	-2.53	0.000159	BIRC3,FAM46A,IFI44,IFNL2,ISG15,ISG20,MXD1,NFKBIZ,SOD2,ZC3HAV1
CNOT7	transcription regulator			0.000174	B2M,BST2,C12orf75,CEACAM6,IFITM1,ISG15,TAP1,UBE2L6
IRF7	transcription regulator	Inhibited	-4.006	0.000176	IFI44,IFITM1,IFITM2,IFNL2,IRF1,IRF7,ISG15,ISG20,ITGAM,LILRA5,MAP3K8,MCL1,PARP14,PELI1,PMAIP1,PSMB9,PSME1,TAP1,UBE2L6,USP8,ZC3HAV1
RELA	transcription regulator	Inhibited	-4.426	0.000184	B2M,BAX,BIRC3,BNIP3L,CASP3,CCR7,CD44,CEBPB,CXCR4,FCGRT,GCH1,HIF1A,HLA-B,IFNGR2,IRF1,IRF7,ISG15,JUN,LTB,LYN,MICA,MIF,NFKBIA,NFKBIE,PI4KA,PRKCD,PSMB9,PTGDS,SCO2,SFI1,SOD2,STAT5A,SYTL1,TAP1,TLR2,TNFAIP3,TNIP1,VIM
ETS1	transcription regulator	Inhibited	-2.764	0.000201	ARL4C,ARPC2,B4GALT5,BAX,CD44,EEF1D,ETS1,ETS2,GZMA,HCST,HSPB8,ID2,INSIG1,ITGAE,ITGB2,ITK,KLRG1,LCK,LTB,MCL1,MRPL9,NKX3-1,RUNX3,SRGN,TBX21
ADORA2A	g-protein coupled receptor	Inhibited	-2.393	0.000202	CD81,DGKZ,DSTN,EEF2,EIF5A,FBL,G3BP2,GAPDH,HNRNPK,NFKBIA,NR4A2,P4HB,PMPCA,PPP1CA,PPP2CA,TSC22D3,TUBB2A,VPS4A
TLR4	transmembrane receptor	Inhibited	-4.218	0.000248	AREG,BAX,BBX,CCR7,CD44,CEBPD,CFLAR,COL4A3BP,COX4I1,DUSP2,HDAC1,HMGB1,IDH2,IRF1,IRF7,ISG15,ISG20,ITGAM,MIF,NFKBIA,NFKBIZ,NR4A2,PELI1,PLAGL1,REL,RGCC,RGS1,RXRA,SH3BP5,SOD2,SPTLC2,STAT5A,TFRC,TLR2,TNFAIP3
F2	peptidase	Inhibited	-4.769	0.00025	AKR1B1,BAX,BIRC3,CASP3,CD44,CD63,CFLAR,CXCR4,ERP29,ETS1,FAM46A,HIF1A,HIVEP1,JUN,KLF6,LAMP1,MAP3K5,MIF,MYH9,NCOA7,NFKBIA,PMAIP1,RNH1,SLC2A6,SOD2,SRGN,TMED9,TNFAIP3
SLC25A4	transporter	Activated	2	0.000253	BIRC3,DCTN6,MCL1,SOD2
TAPBP	transporter			0.000253	HLA-A,HLA-B,HLA-E,TAP1
CREB1	transcription regulator	Inhibited	-3.092	0.000259	ATP5I,CCND3,CD3D,CDC37,CDH10,CEBPB,CEBPD,CIART,COX8A,CRHBP,CSRNP1,CXCR4,CYFIP2,FAM46A,HECA,HERPUD1,HLA-A,HLA-DRA,HN1,ID1,IDI1,IRF7,IRS2,JUN,LPL,MCL1,MCM5,MKNK2,NARF,NDUFV1,NEUROD6,NNAT,NR4A2,PIM3,PPP1R15A,RBMX,RNH1,RRAS2,SHTN1,SOD2,SRSF10,SSR4,TAF13,TFRC,TIPARP,TP53INP2,TXN,UPP1,VIM
PRL	cytokine	Inhibited	-2.868	0.000324	B2M,BST2,CAPN2,CCND3,CEBPD,COX4I1,CTSA,HERPUD1,HSD11B2,ID1,ID2,IFI44,IFITM1,IRF1,IRF7,ISG15,JUN,MARS,P4HB,PARP14,PIM3,PSME1,SHISA5,SLC10A1,SND1,SOD1,STAT5A,TIMP1,VIM
IL10	cytokine	Inhibited	-2.233	0.000325	ALOX5AP,ARAP2,BAX,CASP3,CCND3,CCR4,CCR7,CD44,CDKN2D,CEACAM1,CFLAR,CLCA1,CXCR4,ETS2,FPR1,GZMA,GZMB,IL10RA,IRF1,ITGAE,ITGAL,JUN,KLRD1,LAG3,LGALS1,LIF,MAP3K8,PSMB9,TAP1,TFRC,TIMP1,TLR2,TNFRSF1B,TSC22D3,TUBB4B
PDGF BB	complex	Inhibited	-3.823	0.00049	ANXA11,AREG,ARF5,CCND3,CCNL1,CCR4,CD44,CEBPB,CEBPD,ETS1,ETS2,FLNA,HLA-E,JUN,KLF6,LGALS3,LIF,MCL1,NR4A2,NXF1,PPP1R15A,PSMB4,QARS,RGS1,RPN2,SOD2,SRSF7,TAF9,TIMP1,TNFAIP3,TOB1,TRA2B
NKX2-3	transcription regulator	Activated	2.858	0.000523	BTG1,CLEC1A,CSRNP1,CXCL16,FAM46A,FBXO6,GCH1,HLA-B,HLA-C,HLA-F,HNRNPA0,KLF2,MEDAG,PARP14,PIM3,PMAIP1,PSMB9,RPL23,TAP1,TIPARP,TYMP,UBE2L6,YPEL2,ZC3HAV1
GFI1	transcription regulator	Activated	3.034	0.000527	BAX,CELA2A,CFLAR,CXCR4,ETS2,GUSB,HSP90AB1,ID2,IRF1,JUN,NFKBIA,RAF1,REL,TBK1
Ifn	group	Inhibited	-3.06	0.000566	B2M,CD44,HIF1A,HLA-A,IFITM1,IL10RA,IRF1,IRF7,ISG15,ISG20,MICA,RARRES3,TAP1,TFRC,TLR2,TYMP
NXF1	transporter			0.000591	CD44,ICAM3,ITGAL
LAMP2	enzyme			0.000591	HIF1A,IGF2R,M6PR
Mt3	other			0.000591	CEBPD,GSTP1,MT2A
UCHL3	peptidase			0.000591	BAX,CASP3,NEDD8
CDKN2A	transcription regulator		0.824	0.000622	BAX,CAPG,CASP3,CCND3,CCR4,CCR7,CDCA7L,CDKN2D,CEBPB,CEBPD,CPA4,EEF1A1,FBL,JUN,LAMP1,LGALS3,MCL1,MCM5,NKX3-1,NPM1,PLAGL1,PMAIP1,PSMB9,RAB9A,RBBP7,S100A6,TNFRSF1B,TOB1,VIM
BTK	kinase		0.687	0.000644	CCND3,CCR7,CEBPB,CTSA,CXCR4,DCSTAMP,ETS1,IFITM1,IFNL2,IL10RA,IRF1,ISG15,ISG20,JUN,PSMD3
EP300	transcription regulator		-0.981	0.000665	ACOXL,ANXA6,B2M,BAX,BCLAF1,CAPG,CCND3,CCR7,CD160,CFLAR,CHPT1,CORO2B,CST7,CXCR4,EVL,FNBP1,HLA-B,HSD11B2,HSP90AB1,ID1,ID2,IL10RA,IL18RAP,ITGB2,JUN,KDM3A,MAP3K8,MYO1F,NKX3-1,PRKCD,RNF39,SOD2,TESC,TIPARP,TLR2,TNFAIP3,TXNIP,YPEL2,ZFP36L2
SRSF1	other			0.00069	HNRNPH1,KLF6,MAGOH,PTBP1,SRSF2,SRSF7,VIM
miR-122-5p (miRNAs w/seed GGAGUGU)	mature microrna	Activated	3.228	0.000714	ALDOA,ANXA11,DUSP2,EEF1A1,FOXP1,HMGB1,P4HB,PSME1,RAB11FIP1,TPD52L2,VIM
ARNT2	transcription regulator	Inhibited	-3.545	0.000719	AKR1B1,CAMLG,CCS,CELF2,CRISP2,CYBA,EIF5A,FNBP1,GPX3,GTF3A,GZMH,HLA-A,LRRFIP1,NACA,NAP1L4,NDUFA1,OAZ1,PGK1,RGS10,TACR2,TSC22D3,TYK2,TYROBP
FOS	transcription regulator	Inhibited	-3.537	0.000724	ARF1,BCL9,CAPN2,CASP3,CD44,CELF2,CFLAR,CHODL,CXCL16,DNMT1,EIF4G2,EZR,FSTL1,GKN1,GSTP1,HLA-B,HSPB8,IRS2,IVL,JUN,KLF6,LGALS3,LPL,LTBP3,MAPK6,MCM5,MT2A,MXD1,MYH9,NDUFS7,PLAGL1,PRPF4B,PSMA7,PSMB3,PTGDS,PTP4A2,PTS,RAB11FIP1,RBBP7,RNH1,RPS24,RXRA,S100A10,TIMP1,TIPARP,TXN,VIM
RARB	ligand-dependent nuclear receptor		-0.64	0.000804	ETS1,EZR,GNB1,HLA-C,HNF1B,ID1,IFITM1,KRT1,SATB1,SLC10A1,SLC16A2,SSR4,YES1
IPMK	kinase		-1.671	0.000833	CORO1A,FLNA,HSP90AB1,JUN,MYL6,MYL9
STK17A	kinase	Activated	2	0.000834	ATOX1,CCS,NUDT1,SOD2
TAF6	transcription regulator			0.000834	GAPDH,HLA-DRA,IRF1,JUN
ESR1	ligand-dependent nuclear receptor		1.644	0.000835	ANP32A,AREG,BAX,BCLAF1,BCR,BIRC3,CAPN2,CCND3,CCNH,CEACAM6,CEBPB,CEBPD,CGN,CHRM2,CSAD,CYFIP2,CYP8B1,DDIT4,DDX21,DMTN,EIF5A,FAM102A,FIS1,FLNA,GNB1,HIF1A,HIST1H4C,HLA-B,HLA-C,HLA-E,HLA-J,ID1,IFI44,IFITM1,IFITM2,IRF1,IRS2,ISG20,IVL,JMY,JUN,LAPTM5,LCK,LGALS1,LOXL4,LPL,LTB,M6PR,MAP3K3,MAP3K8,MPC1,NFKBIA,NFKBIE,NME1,NR1D2,NUP153,PEF1,PLAC1,PMAIP1,PPM1B,PPP2R5C,PRKCD,PRKX,PSMD3,PTP4A2,PWP1,RAB31,SEC14L1,…
PARK7	enzyme		-0.351	0.00084	BAX,HIF1A,SOD2,TXN,VIM
Fcgr3	group	Inhibited	-2.177	0.00084	BAX,ITGAL,ITGAM,ITGB2,TBX21
MAPK1	kinase	Activated	3.131	0.00084	BST2,CAPN2,DLX3,DNMT1,DUSP2,ERP29,F9,HLA-B,HLA-C,HLA-DMA,HLA-E,IFI44,IFITM1,IGFBP7,IRF7,ISG15,ISG20,JUN,LAG3,LGALS1,LGALS3,LIF,MCL1,MVP,NKG7,OLFML2A,PSMB9,TAP1,TBX21,TNFRSF1B,UBE2L6,VIM,ZC3HAV1
GAST	other	Inhibited	-3.44	0.000874	AREG,COX5B,HERPUD1,HNRNPDL,JUN,NACA,PGK1,PIK3R1,RPS19,RUNX3,S100A6,SRSF2
SYVN1	transporter	Inhibited	-4.123	0.00091	ACSL3,ATP1B3,CD44,EMC7,GANAB,GNB2,HLA-A,HLA-C,HNRNPM,IFI44,IFITM2,PSMC3,PTBP1,RPN2,SLC20A1,TFRC,ZC3HAV1
INSR	kinase	Inhibited	-3.838	0.000932	ACSL1,AREG,ATP5B,ATP5D,ATP5J2,ATP5L,CEBPZ,CORO1A,CORO2B,COX4I1,CXCR4,DDR2,ETFB,FDFT1,GANAB,GAPDH,GCH1,GNB1,IDI1,IFITM2,IGF2R,KLF9,LGALS1,MCM5,MNT,MXI1,NDUFA1,NDUFB4,NDUFB9,PLAGL1,RPS16,SATB1,SLC20A1,ZFAND5
ATF4	transcription regulator	Inhibited	-3.105	0.00099	AREG,CEBPB,DDIT4,DDR2,GCH1,HERPUD1,IGFBP7,JUN,KLF9,LGALS3,MARS,MCL1,MT2A,PMAIP1,PPP1R15A,WARS,XPOT
EGFR	kinase	Inhibited	-3.351	0.00099	AREG,BAX,BTG1,CD47,CEBPB,CLK1,CXCR4,FAP,GZMB,HERPUD1,HIF1A,HNRNPA1,HNRNPH1,HNRNPK,HSD11B2,ID1,IRF1,JUN,MCL1,MXI1,PPIA,PSMB1,PSMB3,PSMB4,PSMB7,SDF2L1,TUBB4B,TXNIP,VIM,YPEL5
DOCK8	other	Inhibited	-3.317	0.00105	BBX,HDAC1,IRF1,IRF7,ISG15,ISG20,NFKBIZ,PELI1,REL,RGS1,SH3BP5
SOD1	enzyme			0.00106	B2M,BAX,CASP3,CYP8B1,ETS2,EZR,FAP,GPX3,GSTP1,GUK1,HN1,HSBP1,JUN,LOC728392,LPL,MYBL1,RBM3,SKP1,SOD1,SOD2,TFRC,TNFAIP3
NFKBIA	transcription regulator		-1.444	0.00113	ADGRE5,ATP5J2,BAX,BIRC3,CDKN2D,CEBPB,CEBPD,CFLAR,CXCR4,CYBA,EIF4G2,FCGRT,GCH1,GPX3,GZMB,HIF1A,HLA-A,IGF2R,IRF1,ISG15,JUN,LIF,MPDU1,NFKBIA,NFKBIE,NINJ1,PIK3R1,PTP4A2,RNF19A,RPL8,SLC16A2,SOD1,SOD2,SORL1,TFRC,TIMP1,TLR2,TNFAIP3,TNFRSF1B
Histone h3	group			0.00121	B2M,CDX2,CEACAM1,CFLAR,DBF4,DUSP2,FAM49A,GAPDH,GCNT4,ICAM3,ID1,ID2,IGF2R,IRF7,JUN,KLF2,MCM5,MEIS2,NFKBIA,RBM39,RGS10,SEC31A,SLC12A5,SLC16A6,SOD2,SRRM2,SYPL2,TBX21,TLR2,TNFAIP3,TP53BP2,UBB,UPP1,USP3,VAMP8,ZBTB44,ZNF239
LONP1	peptidase			0.00122	ATP5D,C1QBP,CHCHD3,COX5A,ETFB,IMMT,P4HB,PDIA3,SOD2
ITK	kinase		-1.724	0.00123	BAX,CD44,HIF1A,HLA-A,IL10RA,IL18RAP,KLRB1,KLRD1,LYN,MYO1F,PREX1,TBX21
JAK1	kinase	Inhibited	-2.608	0.00131	HIF1A,HLA-A,HLA-C,HLA-F,ID1,IRF1,PSMB9,TAP1
mir-210	microrna	Activated	3.031	0.00136	CDCA7L,DDOST,EHD2,FAM102A,H2AFY,ISCU,KLF6,LASP1,MNT,P4HB,SERTAD2,SMCHD1,TERF2IP
Insulin	group	Inhibited	-3.089	0.00136	ACSL1,ADIPOR2,ALDOA,ATP5G2,CCND3,CDX2,CEBPB,CFLAR,DBI,DDIT4,FTL,GSTP1,HIF1A,HNRNPK,IRS2,JUN,LIPE,LPL,NDUFA1,NDUFB9,NFKBIA,NR4A2,PFKFB3,PGK1,PIK3R1,PLA2G16,PPP1R15A,PRKCD,RPS16,SLC3A1,TBX21,TLR2
NUBPL	other			0.00142	NDUFA13,NDUFS3,NDUFV1
ABCB7	transporter			0.00142	FTL,TFRC,TXN
Ifna4	other			0.00142	IRF7,ISG15,SIRPB1
RFXANK	transcription regulator			0.00142	HLA-A,HLA-B,HLA-DRA
IgG	complex	Activated	2.982	0.0015	ATP1B3,B2M,CEBPB,CEBPD,DSP,EZR,FGFBP1,GUK1,HLA-E,IFITM1,ISG15,IVL,KRT10,LGALS1,LGALS3,PPP1R15A,TNFAIP3,TOB1,TUBB2A
WT1	transcription regulator		0.226	0.00153	ADGRE5,ANXA11,AREG,ATP5I,BTAF1,CMPK1,ETS1,EZR,FDFT1,IDI1,ITGAM,LGALS3,MCL1,MYL6,NME1,NQO2,NR4A2,PPIB,SH3BP5,SLC20A1,TARDBP,TYROBP,WARS,ZMIZ1
HSF1	transcription regulator		-0.494	0.00154	B2M,BAX,BST2,CFLAR,DEDD2,DNAJB1,EIF4A2,HMGB1,HNRNPA3,HSBP1,HSP90AB1,JARID2,JUN,LIF,MCL1,MICA,PGK1,RARRES3,TRA2B,UBB
EFNA4	kinase	Activated	2.121	0.00154	IRF1,IRF7,IVL,KRT1,KRT10,KRT4,KRT75,SLC20A1
IRAK3	kinase		-1.342	0.00158	ETS2,GPR84,NFKBIA,SOD2,TNFAIP3
IRF2	transcription regulator		-0.228	0.0016	B2M,CEACAM1,HIST1H4C,IRF1,IRF7,ISG15,MYH9,PSMB9,PSME1,TAP1
CREBBP	transcription regulator		-1.609	0.00161	ACOXL,ANXA6,B2M,CAPG,CCND3,CCR7,CD160,CD44,CORO2B,CST7,CXCR4,CYP8B1,EVL,FNBP1,HLA-B,HLA-DRA,IL10RA,IL18RAP,IRF1,ISG15,JUN,KLF2,LPL,MAP3K8,MYO1F,NR4A2,PRKCD,PSMB9,RNF39,TESC,TIPARP,TLR2,TNFAIP3,YPEL2,ZFP36L2
POLG	enzyme			0.00172	EIF3H,RPL14,RPL23,RPS16,RPS19,RPS24
Lh	complex		-0.968	0.00178	AREG,ARL4C,BNIP3L,CFLAR,CXCR4,CYFIP2,DYRK3,EZR,GNB1,GNLY,MAP3K5,MAPK6,MCL1,PGK1,PMAIP1,PPIH,PPP2R5C,PRKX,PSMD3,RAB31,SOD2,SULT2A1,TNFAIP3,UPP1,YBX3
IL2RG	transmembrane receptor		-0.513	0.00187	CCND3,ETS1,HLA-A,IRF7,JUN,KLF2,KLRB1,LTB,TXK
HTT	transcription regulator		-0.478	0.00189	ALDOA,ATP2B2,ATP5B,ATP5J2,B2M,BCAP31,CAMK2A,CASP3,CEBPB,CORO2B,COX4I1,CYFIP2,DLST,DLX3,DNAJB1,EEF1A1,EEF2,EVL,FDFT1,GAPDH,GKN1,GPX3,HIF1A,HSP90AB1,JUN,KLF9,KRT1,MEIS2,NDUFA1,NDUFA12,NDUFA5,NDUFB4,NDUFS3,NDUFS7,NEDD8,NR1D2,NR4A2,PPP1R16B,PRKCD,PSMB4,PSMB9,PSMD3,PSME1,PTBP1,RASGRP2,SATB1,SFPQ,SOD1,SOD2,SRSF2,STX4,SYNDIG1L,TESC,TFRC,TUBA4A,UBE2G2
MAPK8	kinase	Inhibited	-2.884	0.00193	APOD,B4GALT5,BIRC3,CEBPB,CXCL16,CYP8B1,DNMT1,ETS1,FUS,JUN,KLF6,LIF,MIF,MVP,SLC10A1,TBX21,TLR2,TNFAIP3
CD40	transmembrane receptor		-1.052	0.00199	BAX,BIRC3,CCND3,CD44,CD8A,CFLAR,IL10RA,IRF1,ITGAL,ITGAM,ITGB2,JUN,KLF9,LGALS3,NFKBIA,PSMB9,REL,SAMSN1,TAP1,TBX21,TLR2,TNFAIP3
TRIM24	transcription regulator	Activated	3.13	0.002	EIF5A,HNF1B,IFI44,IFNGR2,IRF1,IRF7,ISG15,ITIH2,LGALS3,PSMB9,SHISA5,TAP1,TLR2
Immunoglobulin	complex		-0.2	0.00204	ACSL1,BLVRB,CCND3,CD44,ETS2,FAP,FPR1,IFNGR2,IL10RA,IRF1,IRF7,ITGAE,KLRD1,LAG3,LST1,MAFF,NFKBIA,RAB31,TBX21,TFRC,TIMP1,TLR2,TYMP,YBX3
MPZ	other			0.0021	DERL2,FDFT1,ID2,PPP1R15A,SDF2L1
PAX3	transcription regulator			0.00213	BST2,CHRNA5,CTSA,CXCR4,DUSP2,GPX4,HARS,HLA-DRB1,HNRNPA3,ID2,IFITM2,LIPE,M6PR,NUDT1,PPIB,PSME1,RAB31,RUNX3,SNRK,SRGN,ZFP36L2
HDAC5	transcription regulator		1.091	0.00213	ACSL1,ATP5B,ATP5D,HLA-DRA,KLF2,LPL,MAP3K3,NDUFA1,RAD23B
EGF	growth factor	Inhibited	-5.276	0.00224	AREG,ARF6,B4GALT5,CASP3,CCND3,CD44,CDX2,CEBPB,CEBPD,CFLAR,CXCR4,DAD1,DGKD,EEF1A1,ETS1,ETS2,EZR,FSTL1,GSTP1,HIF1A,HIRA,HNRNPK,ID1,ID2,IDI1,ITGAM,JUN,MAP3K5,MCL1,NR4A2,PLAGL1,PPIB,PSMB1,PSMB3,PSMB4,PSMB7,RXRA,S100A10,S100A4,TIMP1,VIM,ZFP36L2
GAPDH	enzyme		1.433	0.00225	GAPDH,HLA-C,IFITM1,IFITM2,TXNIP,UBE2L6,WARS
SREBF1	transcription regulator		-1.325	0.00227	ACSL1,ATOX1,BAX,CEBPB,CEBPD,CSAD,CYP8B1,DBI,FDFT1,GPX3,IDI1,IMMT,INSIG1,IRS2,KCNA2,LGALS3,LPL,PMPCA,PMVK,PTGDS,RPS24
KLF3	transcription regulator	Activated	3.413	0.00229	ANXA6,CAPG,CDKN2D,CFP,DYRK3,EIF5A,FAM49A,FCGRT,GLIPR2,GSTP1,HBP1,HNRNPDL,HNRNPH1,KDM3A,MIF,MRPL3,NDFIP1,NELFB,PFKP,PPM1G,PSMC5,PTP4A2,RAP2C,RDH12,RNF166,SMCHD1,SNRK,TYROBP,USP7,VIM,YTHDF1
SIM1	transcription regulator	Inhibited	-3.411	0.00238	AKR1B1,CAMLG,CCS,CELF2,CRISP2,CYBA,EIF5A,FNBP1,GPX3,GTF3A,GZMH,HLA-A,LRRFIP1,NACA,NAP1L4,NDUFA1,OAZ1,RGS10,TACR2,TSC22D3,TYK2,TYROBP
HOXA9	transcription regulator		0	0.00242	ARF1,CDC37,CELF2,ETS2,FCGRT,GTF2B,HIRA,ID2,INPPL1,JUN,LYN,PPP1R16B,RAB31,RPL37A,SATB1,TACC1,TSC22D3,VIM,YES1
CLDN7	other		0.526	0.00244	CEACAM6,DPM3,HLA-B,IFI44,IGFBP7,LGALS3,MT2A,NCOA7,PLA2G16,PLGRKT,RNASET2,RRAS2,SF3B6,SLC35B1,UBE2L6
TGM2	enzyme	Inhibited	-3.182	0.00247	ATP1B3,BIRC3,CEACAM1,CFLAR,CFP,CSRNP1,DCSTAMP,EPB41L4A-AS1,HDAC3,HIF1A,HLA-B,ICAM3,IL10RA,ITGAM,LILRA5,MT2A,PARP14,PPP1R16B,RARRES3,SLC20A1,TAP1,TNIP1,TYROBP
TAL1	transcription regulator	Activated	2.373	0.00258	ATP6AP1L,CHRNA5,CYLD,DCSTAMP,ETS1,HLA-A,HLA-B,HLA-C,HLA-E,HLA-F,ID2,IL10RA,JUN,LCORL,NFKBIZ,NKX3-1,PTDSS1,TNFAIP3,TOB1,TUBB4B
PARP9	enzyme		-1.172	0.00272	HLA-E,IFI44,IRF1,IRF7,ISG15
MED30	transcription regulator			0.00272	LPL,NDUFB7,NDUFS7,NDUFV1,SOD2
EIF3M	other			0.00272	EIF3H,MIF,MT2A
ESRRA	ligand-dependent nuclear receptor		-1.97	0.00276	ACSL1,ATP5B,CCR7,CSAD,FAM102A,GAPDH,HK1,IDI1,KRT10,KRT25,KRTAP4-5,LIPE,LPL,NDUFA1,PPM1B,PRKCD,PSMD3,SULT2A1,TRA2B
ZAP70	kinase	Inhibited	-2.985	0.00276	CCR7,CYBA,MYCBP2,RBM3,SEC14L1,SNRNP70,SRP14,SSR4,TSC22D3
TICAM1	other	Inhibited	-3.922	0.00279	ACSL1,CEBPD,CFLAR,ETS2,FPR1,IRF1,IRF7,ISG15,ISG20,MAFF,NFKBIA,NFKBIZ,PELI1,PSTPIP2,TLR2,TNFAIP3
PDE11A	enzyme			0.00287	CACNG2,CACNG8
ZNF224	other			0.00287	ALDOA,TNFAIP3
RILP	other			0.00287	IGF2R,LAMP1
CDK10	kinase			0.00287	ETS2,RAF1
GPR34	g-protein coupled receptor			0.00287	ITGAM,ITGB2
CYTH3	other			0.00287	ARF1,ARF6
26s Proteasome	complex	Activated	2.723	0.0029	ATG9B,BAX,BIRC3,CFLAR,CTSA,GCH1,HSBP1,LAMP1,MICA,PPP2CA,RUNX3,STAT5A,TXNIP,VIM
MTOR	kinase		-1.881	0.00291	AKR1B1,ARL4C,CASP3,CCND3,CCR7,CEBPB,CEBPD,CFLAR,COX4I1,CXCR4,DDIT4,EIF3A,HIF1A,HSP90AB1,IRF1,IRS2,MCL1,PFKP,PPIB,PPP2CA,PRDX5,PTBP1,RAP1GDS1,SND1,SOD1,TBX21
TLR7	transmembrane receptor	Inhibited	-2.458	0.003	CCR7,CD44,CEBPB,CPA4,ETS2,GPR84,IFITM1,IFNL2,IL10RA,IRF1,IRF7,ISG15,ISG20,NFKBIA,SOD2,TNFAIP3
FN1	enzyme		-0.633	0.00306	BIRC3,BNIP3L,BSDC1,CAPN2,CD8A,CEBPB,CORO1A,EIF5A,FLNA,G3BP2,HK1,HLA-B,ITGAE,ITGAM,KIF21B,LAMP1,NFKBIA,PTBP1,RNF125,TNIP1,VPS4A
CXCL12	cytokine	Inhibited	-2.566	0.00311	BAX,CD44,CD47,CXCR4,CYP2A6 (includes others),DAD1,FLNA,HCLS1,ID1,IFNGR2,IGFBP7,ITGAL,JUN,PRKCD,RHOC,RUNX3,SSBP1,TIMP1,TNFRSF1B,VIM
RHO	g-protein coupled receptor		0.707	0.00313	B2M,CASP3,CD44,CEBPB,CEBPD,GNB1,HCLS1,S100A6,TNFAIP3
DYSF	other			0.00319	ARPC2,B2M,CYBA,DNAJB1,FTL,GABARAPL1,HLA-A,LGALS3,PRPF4B,S100A4,TIMP1
SRSF2	transcription regulator			0.0032	HNRNPH1,MAGOH,PTBP1,SRSF2,SRSF7,VIM
Ins1	other		-1.079	0.0032	ADIPOR2,ARF1,CA14,CCND3,CEBPB,CEBPD,COX7A2,ERP29,FDFT1,GAPDH,GSTP1,HNRNPK,HSD11B2,IRS2,JUN,LIPE,LPL,MIF,NDUFB9,PIK3R1,PPIB,RXRA,SOD2,STAT5A,STX4,TBX21,TIMP1,VAMP5,VIM
XBP1	transcription regulator	Inhibited	-4.197	0.00325	DAD1,DDOST,ERP29,ETS1,FKBP11,HDAC3,HERPUD1,HLA-DRA,PDIA3,PIGA,PPIB,RPN2,S100A6,SDF2L1,SEC31A,SEC61B,SEC61G,SOD1,SSR2,SSR4,TXN
Mek	group		-1.625	0.0033	CCND3,CDX2,CEBPZ,DDR2,DDX21,ETS1,FGFBP1,HIF1A,ID2,IVL,JUN,MAFF,MCL1,PMAIP1,RABGGTB,SLC16A6,SLC20A1,SORL1,TNFAIP3,VIM
SPP1	cytokine	Inhibited	-3.592	0.00333	BAX,CCS,CD44,DSP,ETS2,GPX4,INSIG1,NDUFB9,NDUFS7,NDUFS8,NDUFV1,PIK3R1,PNN,RAF1,S100A4,S100A6,SEMA6C,TIMP1,VIM
DDIT3	transcription regulator		-1.775	0.00353	CEBPD,CFLAR,ITGAM,IVL,PPP1R15A,RUNX3,STAT5A,WARS,XPOT
MAPK9	kinase		-0.902	0.00353	BAX,BIRC3,CEBPB,GAPDH,HIF1A,ISG20,JUN,KLF6,LIF,LPL,MIF,PARP14,PDIA3,PPP1R15A,RAD23B,SOD2,TNFAIP3
IRF5	transcription regulator	Inhibited	-2.333	0.0036	BAX,CASP3,CXCR4,IFI44,IRF7,ISG15,ISG20,PMAIP1,UBE2L6,USP8
SPI1	transcription regulator		-0.13	0.00364	BAX,CCR7,DCSTAMP,DDX21,ETS2,FCGRT,GPR84,ID2,ISG15,ITGAM,ITGB2,JUN,KLF13,MCL1,MT2A,PSMB9,RUNX3,SNU13,TLR2,TNFRSF14,VIM
NRF1	transcription regulator	Inhibited	-2.764	0.00372	CD47,COX4I1,COX5A,COX5B,COX6B1,COX7A2,COX8A,TOMM20
PPARGC1A	transcription regulator		-1.181	0.00375	ATP5B,ATP5J2,BAX,CEBPB,CEBPD,COX4I1,COX5A,COX5B,CYP2A6 (includes others),CYP8B1,INSIG1,IRS2,LPL,NDUFS8,PMAIP1,PRDX5,RXRA,SCO2,SOD1,SOD2,SULT2A1,SYT2
NOD2	other		-1.916	0.004	ACSL1,AREG,GPR84,ITGAM,KLF2,MAP3K8,NFKBIA,SLC2A6,SOD2,TNFAIP3
WISP2	growth factor	Activated	2.138	0.00424	CD44,DSP,HIF1A,IGFBP7,JUN,LPL,TGFBR3,VIM
CDK9	kinase			0.00424	CXCR4,HLA-DRA,HNRNPH1,MAGOH,NFKBIA,PTBP1,TNFAIP3,VIM
PRKCA	kinase		-0.965	0.00439	ARL4C,ARPC2,BNIP3L,ETS1,ID1,ID2,INSIG1,IVL,JUN,LPL,MRPL9,NFKBIA,PRKCD
miR-320b (and other miRNAs w/seed AAAGCUG)	mature microrna			0.00457	HSPB6,MCL1,VIM
NACC1	transcription regulator			0.00457	BAX,GADD45GIP1,HMGB1
PEMT	enzyme			0.00457	DERL2,HERPUD1,PTDSS1
QKI	other			0.00457	ERCC2,H2AFY,HNRNPH1
SHC1	other		-0.033	0.00481	BAX,CCR7,FTL,GSTP1,ITGAM,KLF2,SOD2,TXN
RUNX3	transcription regulator		-0.728	0.00481	BAX,CCR7,CDX2,ITGAE,ITGAL,ITGAM,ST3GAL5,VIM
FOXO3	transcription regulator	Inhibited	-2.691	0.00487	BNIP3L,CFLAR,DDIT4,GABARAPL1,HBP1,IRS2,MXD1,MXI1,NFKBIA,PPP1R15A,PRDX5,SATB1,SCO2,SOD1,SOD2,TNFRSF1B,TXNIP,VIM
IL21	cytokine	Inhibited	-2.667	0.00517	CASP3,CCR7,GZMA,GZMB,HCST,HIF1A,ID2,IL18RAP,IRF7,ISG15,KLRB1,KLRD1,KLRG1,MCL1,PSMB9,TAP1,TBX21,TYROBP
NFkB (family)	group			0.00534	CFLAR,DCSTAMP,LPL,TNFAIP3
PSMB10	peptidase			0.00534	NFKBIA,RPS3,TBX21,TNFAIP3
SOCS2	other			0.00534	CYP8B1,LIPE,PIM3,STAT5A
SOCS1	other	Activated	2.807	0.00539	BAX,CCR7,CD44,CFLAR,IFI44,IFNL2,IRF1,IRF7,IRS2,ISG15,ISG20,JUN,MAP3K5,STAT5A
APOE	transporter		1.251	0.00543	ANXA11,APOD,BAX,CASP3,CD44,CYP8B1,DCSTAMP,GPX3,GPX4,HSP90AB1,IL10RA,ITGAM,JUN,LPL,M6PR,MTCH1,MYLIP,SOD1,SOD2,TCIRG1,TIMP1,TNFRSF14
KITLG	growth factor	Inhibited	-3	0.00543	ALOX5AP,B2M,BLVRB,BTG1,CASP3,CCND3,CD247,CD3D,CXCR4,DCTN6,EEF1A1,ID2,LAPTM5,NFKBIA,NPM1,PLCL2,RBBP7,RCC2,SAMSN1,TSC22D3,TXNIP,ZNF207
CAT	enzyme		1.912	0.00544	BAX,CLCA1,HIF1A,HLA-DRA,MCL1,PMAIP1,TIMP1,VIM
NFE2L1	transcription regulator	Inhibited	-2.449	0.00545	GSTP1,PSMA7,PSMB1,PSMB7,PSMC3,PSMD12
SMARCA4	transcription regulator	Inhibited	-4.464	0.00552	AREG,ARL4C,BNIP3L,CA14,CD44,CD52,CD63,CDKN2D,CEBPB,CFP,CHODL,CLK1,CXCR4,ETS2,GAPDH,GMFG,GSTP1,HCLS1,HCST,HLA-B,HLA-C,HLA-DRA,HLA-E,HLA-F,HLA-J,IFITM1,IFITM2,IFNL2,IGFBP7,IRF1,JUN,LGALS1,LGALS3,MAFF,MXD1,NFKBIZ,NIM1K,PSMB9,PTP4A2,RGS1,S100A6,TAOK3,TAP1,TLR2,TNFRSF14,VIM
MAX	transcription regulator		1.067	0.00616	BAX,CSDE1,DUSP2,ID1,ID2,JARID2,KLF6,NPM1,RBBP7,SCPEP1,TXNIP
Ifnar	group	Inhibited	-3.266	0.00616	B2M,CD8A,HLA-A,HLA-E,IRF1,IRF7,ISG20,PSMB9,TAP1,TLR2,UBE2L6
IFI16	transcription regulator		-0.512	0.00658	AREG,BAX,CCR4,CD81,ID2,ISG15,LPL,MIF,NFKBIA,SOD1
p70 S6k	group		-1	0.00658	BAX,CCND3,EEF1A1,EEF2,VIM
let-7a-5p (and other miRNAs w/seed GAGGUAG)	mature microrna	Activated	3.067	0.00676	ATP6V1F,CAPG,CASP3,COIL,CSDE1,CSNK1D,DAD1,DSP,DUSP12,EIF4G2,RTCA,S100A4,SLC38A1,SPRYD4,TMEM2,VIM
IL6	cytokine	Inhibited	-4.254	0.00679	ADGRE5,AREG,ARL4C,BAX,BST2,CASP3,CCR4,CCR7,CD44,CDKN2D,CDX2,CEACAM1,CEBPB,CEBPD,CFLAR,COX4I1,CXCR4,CYTIP,DNMT1,ETS2,FCGRT,GZMB,HIF1A,HLA-A,HLA-DMA,ICAM3,ID1,ID2,IRF1,ITGAM,JUN,KLRB1,KLRD1,LAG3,LGALS1,LIF,LPL,MCL1,NFKBIA,PPP1R15A,PSMB9,PSME1,SLC10A1,SOD2,TAF9,TAP1,TFRC,TIMP1,TLR2,TNFRSF1B,TYK2,VIM,WARS
PDCD1	phosphatase	Activated	2.137	0.0069	CD3D,CST7,FGFBP2,GNLY,GZMA,GZMB,HLA-DMA,TIMM23
HIF1A	transcription regulator	Inhibited	-3.898	0.00691	ALDOA,ARPC2,BNIP3L,CCR7,CD44,CORO1A,CXCR4,EIF5A,ETS1,GAPDH,HDAC3,HIF1A,ID2,IRS2,ITGB2,JUN,KDM3A,LGALS1,MAFF,MCL1,MIF,NPM1,PFKFB3,PGK1,PMAIP1,PPIA,SLC39A7,SOD2,SSBP1,TFRC,TLR2,VIM
CBS/CBSL	enzyme		0.655	0.00698	CASP3,CSAD,EEF1A1,EEF1D
RFX5	transcription regulator			0.00698	B2M,HLA-B,HLA-DRA,HLA-DRB1
ISGF3	complex			0.00703	HIF1A,IRF7,ISG15
SMAD1/5	group			0.00703	CEBPB,ID1,ID2
miR-193a-3p (and other miRNAs w/seed ACUGGCC)	mature microrna			0.00703	ETS1,MCL1,SRSF2
ATF5	transcription regulator			0.00703	ID1,MCL1,TXNIP
DEK	transcription regulator			0.00703	BIRC3,MCL1,NFKBIA
IGF2	growth factor		-0.44	0.0071	AREG,CORO2B,CXCR4,GCH1,GNB1,HIF1A,IFITM2,IGF2R,KLF9,MCM5,MNT,MXI1,NFKBIA,PIK3R1,SATB1,SLC20A1,ZFAND5
PML	transcription regulator		-0.25	0.00717	BAX,FTL,HLA-DRA,ID2,LIPE,LPL,MAFF,PSMB9,RRAS2,RXRA,TAP1,TNFAIP3,TPD52L2,TXN
miR-291a-3p (and other miRNAs w/seed AAGUGCU)	mature microrna	Activated	3.31	0.00731	C9orf78,CD44,GBAS,GLTP,HERPUD1,KLF13,MICA,MKRN1,MYBL1,NR4A2,RPIA
SBDS	other			0.00731	AKNA,DCSTAMP,DNAJB1,HSP90AB1,ID1,IGFBP7,MAFF,MT2A,PLAGL1,PPP1R15A,TERF2IP
EFNA3	kinase		1.89	0.00742	IRF1,IRF7,KRT1,KRT10,KRT4,KRT75,SLC20A1
FLI1	transcription regulator		-1.767	0.00772	CCND3,DDX21,DNMT1,ID2,NPM1,SNRPB,SNU13,SRGN
POLR2A	enzyme			0.00772	CXCR4,GAPDH,HNRNPH1,MAGOH,NFKBIA,PTBP1,TNFAIP3,VIM
MKNK1	kinase	Inhibited	-2.887	0.0078	CAMK2A,EEF1D,ETS1,FAM49A,FLNA,ISG15,KIF21B,KLF13,PTBP1,RNH1,TXNIP,VIM
Cg	complex	Inhibited	-2.692	0.00792	ACSL1,APLNR,AREG,B2M,BAX,BHMT,BTG1,CCND3,CEBPB,CEBPD,CXCR4,DBI,HIF1A,HLA-A,HSD11B2,IRS2,JUN,LIF,MCL1,PFKFB3,PMAIP1,RNF130,S100A10,S100A6,SLC20A1,SULT2A1,TGFBR3,TIMP1,TIMP4,UPP1
UHRF2	enzyme		-1.342	0.00796	ADIPOR2,CBX7,LHX3,MOAP1,SIVA1
LDL	complex	Inhibited	-2.407	0.00807	CAPN2,CCR7,CFLAR,DNMT1,DUSP2,HIF1A,IFITM1,IL10RA,INSIG1,IRF7,JUN,LASP1,MCL1,NME1,NR4A2,PMAIP1,PSMC5,RNASEH1,SOD2,TGFBR3,TNFAIP3,YES1
CKLF	cytokine			0.00831	BAX,CASP3
CTSD	peptidase			0.00831	EEF2,TXN
TAOK2	kinase			0.00831	GSTP1,SOD2
miR-330-5p (and other miRNAs w/seed CUCUGGG)	mature microrna			0.00831	CD47,ETS1
P4HB	enzyme			0.00831	AGO2,PDIA3
CYTH1	other			0.00831	ARF1,ARF6
FTMT	enzyme			0.00831	FTL,TFRC
CHCHD4	enzyme			0.00831	HIF1A,NDUFS7
TRAF7	enzyme			0.00831	CFLAR,JUN
PIK3C2B	kinase			0.00831	IVL,KRT1
S100A2	other			0.00831	IVL,KRT10
PSMB5	peptidase			0.00831	GSTP1,PSMB1
MATK	kinase			0.00831	CXCR4,LYN
CASP8AP2	transcription regulator			0.00831	CFLAR,MCL1
MAP3K14	kinase	Inhibited	-2.607	0.00839	BIRC3,CD44,CDC37,CFLAR,LTB,NFKBIA,NFKBIE,REL,TNFAIP3
Raf	group			0.00839	AREG,ID2,JUN,MAFF,MCL1,PMAIP1,SLC16A6,SLC20A1,TNFAIP3
IFNLR1	transmembrane receptor			0.00842	IFI44,IRF7,ISG15,LIF,SOD2,TLR2,TNFAIP3
miR-125b-5p (and other miRNAs w/seed CCCUGAG)	mature microrna	Activated	2.735	0.00863	ANAPC16,ATP6AP1L,C10orf54,CBX7,DUS1L,H3F3A/H3F3B,ID1,ID2,JARID2,JUN,KLF13
IL18	cytokine	Inhibited	-2.649	0.00876	CCR4,CCR7,CD44,CFLAR,CXCL16,IL18RAP,IRF1,ITGAM,JUN,KLRG1,NFKBIZ,SET,TBX21,TIMP1,TXK
EBF1	transcription regulator		-1.893	0.00879	CBLB,CD160,INPPL1,IRF1,IRF7,KLRB1,LIPE,MKNK2,PFKP,PHKG1,PIK3R1,PPP1CA,RAF1,TLR2
TNFSF11	cytokine		-1.599	0.00921	CAPN2,CCND3,CCR4,CD44,CREBRF,DCSTAMP,ELP2,ETS1,FPR1,GCH1,HCLS1,ITGAL,ITGAM,ITPKB,JUN,NFKBIA,NFKBIZ,PAG1,SLC20A1,SOD2,TLR2,TNFRSF1B,TNIP1
PI3K (complex)	complex	Inhibited	-2.346	0.00932	BIRC3,CASP3,CCND3,CEBPB,CFLAR,CXCR4,ETS1,GSTP1,HIF1A,HK1,ITGAM,ITGB2,JUN,KLF2,LASP1,MAP3K5,MCL1,MT2A,NFKBIA,NME1,NR4A2,PIN1,TNFAIP3,TXNIP,TYMP
SAMSN1	other	Inhibited	-3.317	0.00935	BBX,HDAC1,IRF1,IRF7,ISG15,ISG20,NFKBIZ,PELI1,RGCC,SH3BP5,STAT5A
mir-10	microrna	Activated	3.121	0.00944	AGO2,BAX,HIF1A,KLF13,MCL1,MKNK2,PPP1CA,PPP2CA,PSMD8,TRA2B
IRF3	transcription regulator	Inhibited	-2.105	0.00947	B2M,B4GALT5,BIRC3,HLA-F,IFI44,IFNL2,IRF7,ISG15,ISG20,PARP14,PMAIP1,SORL1,TAP1,TNFAIP3,UBE2L6,USP8,VIM
STAT1	transcription regulator	Inhibited	-3.619	0.00951	B2M,BAX,BTG1,CASP3,CCND3,CCR7,CEACAM1,CEBPD,DCSTAMP,HIF1A,IFITM1,IFITM2,IFNL2,IRF1,IRF7,ISG15,JUN,PMAIP1,PSMB9,PSME1,S100A10,TAP1,TBX21,TP53BP2,TYMP,WARS
Mt1	other		0	0.00951	ETS2,GSTP1,JUN,LPL,NFKBIA
HEXIM1	transcription regulator			0.00951	HIF1A,HNRNPH1,MAGOH,PTBP1,VIM
EFNA5	kinase		1.89	0.00952	IRF1,IRF7,KRT1,KRT10,KRT4,KRT75,SLC20A1
SIRT6	enzyme			0.0096	ACSL3,BIRC3,ELOVL1,IGF2R,IRS2,PIGA,RPL23,SOD2
CIITA	transcription regulator	Inhibited	-2.409	0.01	B2M,HLA-A,HLA-B,HLA-DPA1,HLA-DRA,HLA-DRB1
